# Supplementary material for: Tracing the Origins of the Pituitary Adenylate-Cyclase Activating Polypeptide (PACAP)
Source: Front Neurosci. 2020 May 20;14:366. doi: 10.3389/fnins.2020.00366 (PMC7251081; doi:10.3389/fnins.2020.00366)
Supplement: TABLE S1 — List of non-vertebrate transcriptome databases and their tissue of origin that were searched for PACAP transcripts. Available data from NCBI, November 2019. TSA databases that were available to search at NCBI are listed. Bioproject numbers are indicate. [file Table_1.XLSX]

## Sheet: Non-bilateria
Porifera
Species	TSA project	Bioproject	Tissue origin
Amphimedon queenslandica	GBXN	PRJNA255066
Corticium candelabrum	GAQT	PRJNA162903
Cymbastela stipitata	GHWA	PRJNA565855
Haliclona tubifera	GFAV	PRJNA274004
Halisarca caerulea	GFSI	PRJNA371551	dev_stage: adult,tissue_type: whole body
Halisarca caerulea	GFTO	PRJNA371551	dev_stage: adult,tissue_type: whole body
Halisarca caerulea	GFTP	PRJNA371551	dev_stage: adult,tissue_type: whole body
Halisarca caerulea	GFTQ	PRJNA371551	dev_stage: adult,tissue_type: whole body
Sycon coactum	GAQU	PRJNA230516
Placozoa
Trichoplax adhaerens	GFSG	PRJNA394204	isolation_source: lab cultures,tissue_type: whole clonal animals
Trichoplax sp. H2	GFSF	PRJNA393433	tissue_type: whole clonal animals
Ctenophora
Hormiphora californensis	GGLO	PRJNA281977	dev_stage: adult,isolation_source: Gulf of California,tissue_type: whole animal
Mnemiopsis leidyi	GFAT	PRJNA344880	dev_stage: 1-9hrs post-fertilization,isolation_source: Animals were collected in Eel Pond in Woodshole\, MA during the summers of 2012 and 2013,tissue_type: whole animal
Cnidaria
Acanthogorgia aspera	GETB	PRJNA316367	isolation_source: temperature 30 degree\, 5 meter depth,tissue_type: whole organism	isolation_source: temperature 30 degree\, 5 meter depth,tissue_type: whole organism
Acanthogorgia aspera	GEXC	PRJNA316367	isolation_source: temperature 30 degree\, 5 meter depth	isolation_source: temperature 30 degree\, 5 meter depth
Acropora cervicornis	GASU	PRJNA222758
Acropora gemmifera	GFQE	PRJNA293100
Acropora hyacinthus	GDIF	PRJNA177515
Acropora millepora	GHGH	PRJNA473876	tissue_type: late planula	tissue_type: late planula
Acropora millepora	GHGM	PRJNA473876	tissue_type: post-gastrula	tissue_type: post-gastrula
Acropora millepora	GHGN	PRJNA473876	tissue_type: gastrula	tissue_type: gastrula
Acropora millepora	GHGO	PRJNA473876	tissue_type: settled	tissue_type: settled
Acropora millepora	GHGQ	PRJNA473876	tissue_type: unfertilized egg	tissue_type: unfertilized egg
Acropora millepora	GHGS	PRJNA473876	tissue_type: planula	tissue_type: planula
Acropora millepora	GHGT	PRJNA473876	tissue_type: primary polyp	tissue_type: primary polyp
Acropora millepora	GHGU	PRJNA473876	tissue_type: adult	tissue_type: adult
Actinia tenebrosa	GEVE	PRJNA295912	dev_stage: Adult,tissue_type: whole organism	dev_stage: Adult,tissue_type: whole organism
Agaricia lamarcki	GGLC	PRJNA435937	isolation_source: mesophotic coral colony,tissue_type: Coral tissue	isolation_source: mesophotic coral colony,tissue_type: Coral tissue
Alatina alata	GEUJ	PRJNA312373
Alveopora japonica	GGJR	PRJNA436760	isolation_source: Jeju island,tissue_type: coral polyp	isolation_source: Jeju island,tissue_type: coral polyp
Anemonia viridis	GHCD	PRJNA448978
Anemonia viridis	GGLT	PRJNA448978
Anthopleura elegantissima	GBXJ	PRJNA266623	tissue_type: Acrorhagi	tissue_type: Acrorhagi
Anthopleura elegantissima	GBYC	PRJNA266623
Aurelia aurita	GBRG	PRJNA252562	isolation_source: Red Sea	isolation_source: Red Sea
Aurelia aurita	GHAG	PRJNA494057
Aurelia aurita	GHAI	PRJNA494062
Aurelia aurita	GHAK	PRJNA494057
Aurelia aurita complex sp. Pacific sequence	GHAS	PRJNA494062	isolation_source: Kujukushima aquarium	isolation_source: Kujukushima aquarium
Briareum asbestinum isolate digitate	GHBD	PRJNA492297	isolation_source: Specimens collected from coastal reefs in La Parguera\, Puerto Rico,tissue_type: tissue removed from colony	isolation_source: Specimens collected from coastal reefs in La Parguera\, Puerto Rico,tissue_type: tissue removed from colony
Chironex yamaguchii	GHAX	PRJNA498204
Clavularia sp.	GHAW	PRJNA498001
Clytia hemisphaerica	GBGP	PRJNA198775
Copula sivickisi isolate Maeda Fishing port	GHBG	PRJNA498767		dev_stage: mature jellyfish,isolation_source: wild captured jellyfish,tissue_type: mature jellyfish
Corynactis australis	GELM	PRJNA313487		dev_stage: adult,tissue_type: Polyp
Craspedacusta sowerbyi	GAMY	PRJNA215256	dev_stage: mature jellyfish,isolation_source: wild captured jellyfish,tissue_type: mature jellyfish
Ctenactis echinata	GDZV	PRJNA297488	dev_stage: adult,tissue_type: Polyp	dev_stage: mixed embryonic stages,tissue_type: mixed embryonic stages
Cyphastrea serailia	GETH	PRJNA316367		isolation_source: temperature 30 degree\, 5 meter depth
Desmophyllum pertusum	GHDD	PRJNA487533	dev_stage: mixed embryonic stages,tissue_type: mixed embryonic stages
Dynamena pumila isolate Dynamena pmila colony	GHMC	PRJNA526875	isolation_source: temperature 30 degree\, 5 meter depth	dev_stage: early cleavage\, morula\, gastrula\, preplanula\, planula\, metamorphosing planula\, primary polyp,isolation_source: sea rapids\, sublittoral zone,tissue_type: mix of various Dynamena pumila developmental stages
Ectopleura larynx	GANB	PRJNA215258
Edwardsiella carnea	GGGB	PRJNA430035	dev_stage: early cleavage\, morula\, gastrula\, preplanula\, planula\, metamorphosing planula\, primary polyp,isolation_source: sea rapids\, sublittoral zone,tissue_type: mix of various Dynamena pumila developmental stages	isolation_source: Infected Mnemiopsis leidyi,tissue_type: Whole animal
Edwardsiella carnea	GGGD	PRJNA430035		isolation_source: seabed,tissue_type: Whole animal
Eleutherobia rubra isolate pohang1	GHFI	PRJNA516095	isolation_source: Infected Mnemiopsis leidyi,tissue_type: Whole animal	isolation_source: sea water (ENVO:00002149),tissue_type: polyparium
Galaxea fascicularis	GFAZ	PRJNA348611	isolation_source: seabed,tissue_type: Whole animal	tissue_type: coral polyps
Heliopora coerulea	GFVH	PRJNA397991	isolation_source: sea water (ENVO:00002149),tissue_type: polyparium
Hydra oligactis	GBFD	PRJNA242705	tissue_type: coral polyps
Hydra vulgaris isolate enGreen1	GEVZ	PRJNA324754		isolation_source: massive culture,tissue_type: Whole polyp
Hydra vulgaris	GHHG	PRJNA497966		dev_stage: homeostatic polyp,isolation_source: lab culture,tissue_type: Body column
Hydra vulgaris	GGKF	PRJNA399692	isolation_source: massive culture,tissue_type: Whole polyp	dev_stage: adult,isolation_source: Switzerland: Geneva,tissue_type: Whole animal
Hydra vulgaris	GGKH	PRJNA407749	dev_stage: homeostatic polyp,isolation_source: lab culture,tissue_type: Body column	dev_stage: Adult animals,tissue_type: Full gastric columns
Hydractinia polyclina	GANA	PRJNA215257	dev_stage: adult,isolation_source: Switzerland: Geneva,tissue_type: Whole animal
Hydractinia symbiolongicarpus	GAWH	PRJNA237004	dev_stage: Adult animals,tissue_type: Full gastric columns
Hydractinia symbiolongicarpus	GCHW	PRJNA237004
Kudoa iwatai	GBGI	PRJNA248713		host: Sparus aurata,isolation_source: Water
Metridium senile isolate whole animal	GGGC	PRJNA430035		isolation_source: adult polyp,tissue_type: Whole animal
Millepora alcicornis	GFAS	PRJNA344421	host: Sparus aurata,isolation_source: Water	isolation_source: colony
Millepora complanata	GFGT	PRJNA350711	isolation_source: adult polyp,tissue_type: Whole animal	tissue_type: colony
Millepora sp. RR-2016	GFGV	PRJNA350711	isolation_source: colony	tissue_type: colony
Millepora squarrosa	GFGU	PRJNA350711	tissue_type: colony	tissue_type: colony
Montipora capitata	GFRO	PRJNA377366	tissue_type: colony
Morbakka virulenta	GHAF	PRJNA494059	tissue_type: colony
Myxobolus cerebralis	GBKL	PRJNA258474		dev_stage: triactinomyxon stage,tissue_type: whole organisms
Nematostella vectensis	GAMZ	PRJNA215254
Nemopilema nomurai	GHAR	PRJNA498198	dev_stage: triactinomyxon stage,tissue_type: whole organisms
Palythoa caribaeorum	GESO	PRJNA320984
Palythoa sp. QL-2018 isolate Vietnam sequence	GGUI	PRJNA480798		dev_stage: adult,isolation_source: colonies in the beachrock bands of reefs,tissue_type: entire organism
Physalia physalis isolate Yomitan	GHBB	PRJNA498766		dev_stage: adult colony,isolation_source: wild captured colony,tissue_type: mature floating colony (complete)
Pocillopora acuta	GGRP	PRJNA435468	dev_stage: adult,isolation_source: colonies in the beachrock bands of reefs,tissue_type: entire organism
Pocillopora acuta	GGRQ	PRJNA435468	dev_stage: adult colony,isolation_source: wild captured colony,tissue_type: mature floating colony (complete)
Pocillopora acuta	GGRS	PRJNA435468
Pocillopora acuta	GGYQ	PRJNA435468
Pocillopora acuta	GGYR	PRJNA435468
Pocillopora acuta	GGYS	PRJNA435468
Pocillopora damicornis	GEFF	PRJNA306839
Podocoryna carnea	GBEH	PRJNA245897
Podocoryna carnea	GCHV	PRJNA245897
Polypodium hydriforme	GBGH	PRJNA251648		dev_stage: day 1 extended stolon after emergence from egg,tissue_type: whole organism
Porites astreoides	GEHP	PRJNA283441
Porites lutea	GGER	PRJNA427745	dev_stage: day 1 extended stolon after emergence from egg,tissue_type: whole organism	isolation_source: Collected from Maiton island in the Andaman Sea,tissue_type: Coral tissue
Porites lutea	GGES	PRJNA427745		isolation_source: Collected from Maiton island in the Andaman Sea,tissue_type: Coral tissue
Porpita porpita isolate Yomitan	GHBA	PRJNA498594	isolation_source: Collected from Maiton island in the Andaman Sea,tissue_type: Coral tissue	dev_stage: adult colony,isolation_source: wild captured colony,tissue_type: mature floating colony (complete)
Protopalythoa variabilis	GCVI	PRJNA279783	isolation_source: Collected from Maiton island in the Andaman Sea,tissue_type: Coral tissue	dev_stage: adult,isolation_source: colonies in the beachrock bands of reefs,tissue_type: entire organism
Rhodactis indosinensis	GELO	PRJNA313487	dev_stage: adult colony,isolation_source: wild captured colony,tissue_type: mature floating colony (complete)	dev_stage: adult,tissue_type: Polyp
Rhopilema esculentum	GEMS	PRJNA318143	dev_stage: adult,isolation_source: colonies in the beachrock bands of reefs,tissue_type: entire organism
Rhopilema esculentum	GFYS	PRJNA394637	dev_stage: adult,tissue_type: Polyp	dev_stage: germinating podocyst,isolation_source: Jiangshu province,tissue_type: podocyst
Ricordea yuma	GELN	PRJNA313487		dev_stage: adult,tissue_type: Polyp
Scolanthus callimorphus	GGGE	PRJNA430035	dev_stage: germinating podocyst,isolation_source: Jiangshu province,tissue_type: podocyst	isolation_source: seabed,tissue_type: Whole animal
Stichodactyla helianthus	GGNY	PRJNA464282	dev_stage: adult,tissue_type: Polyp	host: Caribbean Sea,tissue_type: Whole animal
Stylophora pistillata	GARY	PRJNA234072	isolation_source: seabed,tissue_type: Whole animal
Tripedalia cystophora	GGWE	PRJNA489173	host: Caribbean Sea,tissue_type: Whole animal	dev_stage: adult,tissue_type: complete animal
Tripedalia cystophora strain Conant 1897	GHAQ	PRJNA498176
Velella velella isolate Yomitan	GHAZ	PRJNA498594	dev_stage: adult,tissue_type: complete animal	dev_stage: adult colony,isolation_source: wild captured colony,tissue_type: mature floating colony (complete)
Xenia sp. KK-2018	GHBC	PRJNA498573
Zoanthus sp. QL-2018	GGTW	PRJNA480736		dev_stage: adult,isolation_source: colonies in the beachrock bands of reefs,tissue_type: entire organism

## Sheet: Ecdysozoan
Nematoda
Species	TSA project	Bioproject	Tissue origin
Ancylostoma ceylanicum	GASF	PRJNA231490
Anguillicola crassus	GGFI	PRJNA81117
Globodera ellingtonae	GEZD	PRJNA308318	dev_stage: second stage juveniles,host: Solanum tuberosum,isolation_source: soil,tissue_type: whole animal
Heterodera glycines	GFZZ	PRJNA415980	host: Glycine max,isolation_source: greenhouse population,tissue_type: whole nematode
Heterodera schachtii	GASD	PRJNA234080
Oesophagostomum dentatum	GAAR	PRJNA80747	dev_stage: adult
Oesophagostomum dentatum	GAAS	PRJNA80747	dev_stage: adult
Oesophagostomum dentatum	GACS	PRJNA80747	dev_stage: adult
Panagrolaimus sp. DL0137 isolate DL137	GHOL	PRJNA374706	isolation_source: Corvallis Oregon,tissue_type: Complete Organism
Panagrolaimus sp. ES5 isolate bornheim/ES5	GHON	PRJNA374706	isolation_source: Bornheim,tissue_type: Complete Organism
Panagrolaimus sp. JU765	GHOP	PRJNA374706	isolation_source: Guangxi China,tissue_type: Complete Organism
Panagrolaimus sp. PS1159	GHOO	PRJNA374706	isolation_source: North Carolina,tissue_type: Complete Organism
Panagrolaimus sp. PS1579	GHOM	PRJNA374706	isolation_source: Huntington Gardens California,tissue_type: Complete Organism
Plectus murrayi	GGJS	PRJNA437992	isolation_source: soil
Rotylenchulus reniformis	GGVO	PRJNA286314	isolation_source: Gossypium hirsutum,tissue_type: J2
Rotylenchulus reniformis	GGVP	PRJNA286314	isolation_source: Gossypium hirsutum,tissue_type: J3
Rotylenchulus reniformis	GGVQ	PRJNA286314	isolation_source: Gossypium hirsutum,tissue_type: Adult vermiform
Rotylenchulus reniformis	GGVR	PRJNA286314	isolation_source: Gossypium hirsutum,tissue_type: sedentary female
Rotylenchulus reniformis	GGVV	PRJNA286314	isolation_source: Gossypium hirsutum,tissue_type: egg
Scottnema lindsayae isolate Antarctic soil samples	GGJT	PRJNA437994	isolation_source: Antarctic Dry Valleys,tissue_type: whole worm
Trichinella britovi	GEBO	PRJNA257433	host: Vulpes vulpes,isolation_source: striated muscle
Trichinella murrelli	GEBV	PRJNA257433	host: Canis latrans,isolation_source: striated muscle
Trichinella nativa	GEBM	PRJNA257433	host: Ursus maritimus,isolation_source: striated muscle
Trichinella nelsoni	GEBT	PRJNA257433	host: Phacochoerus aethiopicus,isolation_source: striated muscle
Trichinella papuae	GEBW	PRJNA257433	host: Homo sapiens,isolation_source: striated muscle
Trichinella patagoniensis	GECA	PRJNA257433	host: Puma concolor,isolation_source: striated muscle
Trichinella pseudospiralis	GEBP	PRJNA257433	host: Aquila rapax,isolation_source: striated muscle
Trichinella pseudospiralis	GEBR	PRJNA257433	host: Dasyurus maculatus,isolation_source: striated muscle
Trichinella pseudospiralis	GEBS	PRJNA257433	host: Procyon lotor,isolation_source: striated muscle
Trichinella pseudospiralis	GECJ	PRJNA257433	host: Rattus norvegicus,isolation_source: striated muscle
Trichinella sp. T6	GEBU	PRJNA257433	host: Ursus arctos horribilis,isolation_source: striated muscle
Trichinella sp. T8	GEBY	PRJNA257433	host: Panthera leo,isolation_source: striated muscle
Trichinella sp. T9	GEBZ	PRJNA257433	host: Nyctereutes procyonoides,isolation_source: striated muscle
Trichinella spiralis	GEBN	PRJNA257433	host: Sus scrofa,isolation_source: striated muscle
Trichinella zimbabwensis	GEBX	PRJNA257433	host: Crocodylus niloticus,isolation_source: striated muscle
Chelicerata
Acanthoscurria geniculata	GAZS	PRJNA222762	tissue_type: whole body
Aceria tosichella strain LincolnNE	GGYP	PRJNA489675
Achipteria coleoptrata	GEXX	PRJNA339058	dev_stage: adult,isolation_source: pooled individuals from natural populations,tissue_type: pooled individuals
Amblyomma americanum	GFBJ	PRJNA226980
Amblyomma americanum	GAGD	PRJNA188113
Amblyomma americanum	GAYW	PRJNA226980
Amblyomma americanum	GBAI	PRJNA226980	dev_stage: fed 24 hours
Amblyomma americanum	GBAJ	PRJNA226980	dev_stage: fed 24 hours
Amblyomma americanum	GBAK	PRJNA226980	dev_stage: fed 4 days
Amblyomma americanum	GBAL	PRJNA226980
Amblyomma americanum	GBZX	PRJNA218793	dev_stage: adult,tissue_type: salivary gland
Amblyomma aureolatum	GFAC	PRJNA344771
Amblyomma cajennense	GBBK	PRJNA241272	tissue_type: salivary glands
Amblyomma parvum	GBBL	PRJNA241271	dev_stage: adult,tissue_type: salivary glands
Amblyomma sculptum	GEEX	PRJNA309641
Amblyomma sculptum	GFAA	PRJNA343654
Amblyomma triste	GBBM	PRJNA241269	tissue_type: salivary glands
Australobuthus xerolimniorum	GALG	PRJNA201348	tissue_type: telson venom gland
Caerostris darwini	GGTX	PRJNA479384
Caerostris darwini	GGUO	PRJNA479384
Carios mimon	GEIB	PRJNA310605	host: bats\, birds\, opossums and humans,tissue_type: gut
Centruroides hentzi	GFWZ	PRJNA340270	tissue_type: Venom gland
Cercophonius squama	GALH	PRJNA201349	tissue_type: telson venom gland
Chelifer cancroides	GHHL	PRJNA507585	isolation_source: hay loft,tissue_type: Chelal hands
Chelifer cancroides	GDAK	PRJNA236410
Cupiennius salei	GAKT	PRJNA205071	dev_stage: adult,tissue_type: leg hypodermis
Cupiennius salei	GBFC	PRJNA205071	dev_stage: Adult,tissue_type: Leg
Dermacentor reticulatus	GAMV	PRJNA214849
Dermacentor variabilis	GGQS	PRJNA437454	isolation_source: Oklahoma State University colony,tissue_type: Whole organism
Dermacentor variabilis	GGTZ	PRJNA475271
Dermanyssus gallinae	GAIF	PRJNA188347	dev_stage: egg
Dolomedes triton	GGRN	PRJNA431086
Graphopsocus cruciatus	GDDY	PRJNA272184	dev_stage: adult,tissue_type: whole organism
Grylloblatta bifratrilecta	GAWP02	PRJNA219561
Gryllotalpa sp. AD-2013	GAWZ02	PRJNA219562
Gryllus bimaculatus	GFMG	PRJNA376023
Gryllus firmus	GAIZ	PRJNA198853
Halyomorpha halys	GEDY	PRJNA263732	dev_stage: Adult,host: Soybean,tissue_type: Whole body
Heliothis virescens	GEBL	PRJNA301587	isolation_source: University of Tennessee EPP,tissue_type: Whole insect
Heterochelus sp. AD-2015	GDNJ	PRJNA286531	dev_stage: adult,tissue_type: whole organism
Holacanthella duospinosa	GFPE	PRJNA384703
Holdgatiella chepuensis breed wildtype	GCXW	PRJNA272249	dev_stage: adult,tissue_type: whole organism
Homalodisca liturata	GECU	PRJNA303151
Homalogammarus brandtii	GERE	PRJNA321360	isolation_source: Baikal\, Bol. Ushaniy Island\, Pescherka cove,tissue_type: mesosome cross-section (all tissues)
Homarus americanus	GFDA	PRJNA338672	isolation_source: seafood retailers in ME,tissue_type: eyestalk ganglia
Homarus americanus	GEBG	PRJNA300643	tissue_type: nervous system
Homarus americanus	GFUC	PRJNA379629
Homarus americanus	GGPK	PRJNA412549
Hoplitocoris sp. AD-2014 breed wildtype	GCWH	PRJNA272250	dev_stage: adult,tissue_type: whole organism
Hydrochara caraboides	GDPR	PRJNA286534	dev_stage: larva,tissue_type: whole organism
Hydrometra stagnorum breed wildtype	GDEG	PRJNA272188	dev_stage: adult,tissue_type: whole organism
Hydroptila sp. AD-2013	GAVM02	PRJNA219566
Hygrobia hermanni breed wildtype	GFUK	PRJNA392382	dev_stage: adult,tissue_type: whole organism
Isodontia mexicana	GBPY	PRJNA252264	dev_stage: adult,tissue_type: whole organism
Isometroides vescus	GALK	PRJNA201350	tissue_type: telson venom gland
Isonychia bicolor	GAXA02	PRJNA219568
Kiefferophyes invenustulus	GGBE	PRJNA406831	tissue_type: whole insect
Leptopilina boulardi	GAJA	PRJNA202369
Meccus pallidipennis	GFMK	PRJNA304741	dev_stage: Eggs\, Larva 1 to 5 and Adusts
Medauroidea extradentata	GAWD	PRJNA238833	tissue_type: midgut
Melita plumulosa	GAKD	PRJNA200979	tissue_type: whole organism
Methocha articulata	GBTZ	PRJNA252277	dev_stage: adult,tissue_type: whole organism
Metriophasma diocles breed wildtype	GDXM	PRJNA286406	tissue_type: head and thorax
Mezira granulata breed wildtype	GCYM	PRJNA272266	dev_stage: adult,tissue_type: whole organism
Nemoura sp. AD-2014 breed wildtype	GDCQ	PRJNA273042	dev_stage: nymph,tissue_type: whole organism
Nemurella pictetii	GAAV	PRJNA172454
Neoblaste papillosa breed wildtype	GDFC	PRJNA272199	dev_stage: adult,tissue_type: whole organism
Neocalanus flemingeri	GFUD	PRJNA324453
Neocaridina denticulata	GGXN	PRJNA382065
Neodiprion lecontei	GEES	PRJNA280451	tissue_type: head and body tissue from female\, male\, larval\, and eonymph lifestages
Neodiprion lecontei	GEDK	PRJNA280451	dev_stage: adult,host: Pinus mugo,isolation_source: bush on private property,tissue_type: head
Neodiprion lecontei	GEDM	PRJNA280451	dev_stage: larva,host: Pinus mugo,isolation_source: bush on private property,tissue_type: body
Okanagana villosa	GAWQ02	PRJNA219585
Ommatogammarus flavus	GEQS	PRJNA321360	isolation_source: Baikal\, Bolshie Koty\, across from ISU Biostation,tissue_type: mesosome cross-section (all tissues)
Orthomeria sp. AD-2014 breed breeding,	GCPP	PRJNA273045	dev_stage: adult,tissue_type: head and thorax
Penaeus esculentus	GGTR	PRJNA482687
Penaeus latisulcatus	GGTT	PRJNA482687
Penaeus longistylus	GGTU	PRJNA482687
Penaeus merguiensis	GGTN	PRJNA482687
Penaeus monodon	GEEP	PRJNA267515	dev_stage: juveline,tissue_type: hepatopancreas
Penaeus monodon	GEME	PRJNA267515	dev_stage: juvenile,tissue_type: hepatopancreas
Penaeus monodon	GFCA	PRJNA321953
Penaeus monodon	GGLH	PRJNA421400
Penaeus monodon	GGTS	PRJNA482687
Penaeus vannamei breed Pacific white shrimp	GHXV	PRJNA392833	tissue_type: eyestalk\, muscle\, intestinal and viscus
Penaeus vannamei	GGQV	PRJNA575904	dev_stage: juvenile,tissue_type: muscle
Penaeus vannamei	GGTO	PRJNA427499
Penaeus vannamei	GGUK	PRJNA482687
Penaeus vannamei	GGUT	PRJNA411958
Pleuromamma xiphias	GFCI	PRJNA352670	dev_stage: adult,isolation_source: BATS 0-180 m,tissue_type: whole
Plodia interpunctella	GFWQ	PRJNA401075
Plumarius gradifrons	GCRH	PRJNA272310	dev_stage: adult,tissue_type: whole organism
Plutella xylostella	GEGV	PRJNA313471	dev_stage: Third-instars larvae of moths,tissue_type: Whole body
Poekilogammarus pictoides	GERL	PRJNA321360	isolation_source: Baikal\, Ushkanii Isl.\, outside of Pescherka bay\, rocks\, sand,tissue_type: mesosome cross-section (all tissues)
Prorhinotermes simplex	GASE02	PRJNA219597
Pseudomasaris vespoides	GAXQ	PRJNA195615
Pseudosermyle phalangiphora breed wildtype	GEAD	PRJNA286446	tissue_type: head and thorax
Psorophora albipes	GALA	PRJNA208958	dev_stage: adult
Psyllopsis fraxinicola breed wildtype	GCYW	PRJNA272285	dev_stage: adult,tissue_type: whole organism
Rhipicephalus annulatus	GBJS	PRJNA255770	host: Cattle,isolation_source: salivary glands
Rhipicephalus annulatus	GBJT	PRJNA255770	host: Cattle,isolation_source: salivary glands
Rhipicephalus appendiculatus	GEDV	PRJNA297811	dev_stage: adult,tissue_type: salivary glands
Rhipicephalus appendiculatus	GEFI	PRJNA309182	tissue_type: salivary glands
Rhipicephalus appendiculatus	GEFJ	PRJNA309182	tissue_type: salivary glands
Rhipicephalus bursa	GFZD	PRJNA348674	dev_stage: adult,tissue_type: salivary glands
Rhipicephalus bursa	GFZJ	PRJNA348674	dev_stage: adult,tissue_type: salivary glands
Rhipicephalus bursa	GFZK	PRJNA348674	dev_stage: adult,tissue_type: salivary glands
Rhipicephalus microplus	GEEZ	PRJNA162847	dev_stage: adult,tissue_type: synganglia
Rhipicephalus microplus	GEFA	PRJNA162847	tissue_type: synganglion
Rhipicephalus microplus	GELJ	PRJNA288687	isolation_source: Texas,tissue_type: developed Gene's organ
Rhipicephalus microplus	GEMR	PRJNA162847
Rhipicephalus microplus	GBBO	PRJNA232001
Rhipicephalus microplus	GBBR	PRJNA232001
Rhipicephalus microplus strain Deutsch	GGNZ	PRJNA431211	dev_stage: adult,tissue_type: whole body
Rhipicephalus microplus strain Deutsch	GGOC	PRJNA431211	dev_stage: adult,tissue_type: whole body
Rhipicephalus microplus strain Deutsch	GGOD	PRJNA431211	dev_stage: adult,tissue_type: whole body
Rhipicephalus microplus	GGOG	PRJNA431211
Rhipicephalus microplus strain Porto Alegre	GGXY	PRJNA232001	dev_stage: adult,host: Bos taurus
Rhipicephalus pulchellus	GACK	PRJNA170743	dev_stage: adult,tissue_type: salivary gland
Rhipicephalus zambeziensis	GFPF	PRJNA381085	dev_stage: adult,tissue_type: salivary glands
Steatoda grossa	GFDC	PRJNA256926
Steatoda grossa	GBJQ	PRJNA256926
Steganacarus magnus	GEYQ	PRJNA339058	dev_stage: adult,isolation_source: single individual from natural population,tissue_type: single individual
Stegodyphus mimosarum	GAZR	PRJNA222763	tissue_type: whole body
Superstitionia donensis	GFCD	PRJNA345499	isolation_source: under bark,tissue_type: venom gland
Tengella perfuga	GGOF	PRJNA471192
Tityus bahiensis	GBXR	PRJNA260533
Tityus obscurus	GEMQ	PRJNA260533	isolation_source: Belterra and Santarem,tissue_type: Telson
Tityus serrulatus	GEUW	PRJNA260533	tissue_type: Telson
Tityus serrulatus	GBZU	PRJNA261053
Trittame loki	GAQE	PRJNA189679	tissue_type: venom gland
Urodacus manicatus	GALI	PRJNA201352	tissue_type: telson venom gland
Varroa destructor	GGQR	PRJNA473410
Varroa jacobsoni	GETM	PRJNA321056
Varroa jacobsoni	GETO	PRJNA321056
Varroa jacobsoni	GETP	PRJNA321056
Crustacea
Acanthogammarus godlewskii	GEPE	PRJNA321360	isolation_source: Baikal\, Bol. Ushaniy Island\, Pescherka cove,tissue_type: mesosome cross-section (all tissues)
Acartia tonsa	GFWY	PRJNA407266	dev_stage: adult,isolation_source: culture,tissue_type: Whole-organism
Antecaridina lauensis isolate TRI_1_20_2014	GHBJ	PRJNA244748	isolation_source: Tarama-jima,tissue_type: Whole animal
Apocyclops royi	GHAJ	PRJEB28764
Asellus aquaticus	GDKY	PRJNA270761
Asprogammarus rhodophthalmus	GEPK	PRJNA321360	isolation_source: Baikal\, Olkhon gate,tissue_type: mesosome cross-section (all tissues)
Astacus astacus	GEDF	PRJNA302843	host: Astacus astacus LINNAEUS 1758,tissue_type: hepatopancreas\, ovaries\, green glands\, abdominal musculature
Baikalogammarus pullus	GEPI	PRJNA321360	isolation_source: Baikal\, Bolshie Koty\, Zhilische cove\, rocks with Ulotrix,tissue_type: mesosome cross-section (all tissues)
Boeckaxelia carpenterii	GEPG	PRJNA321360	isolation_source: Baikal\, Cape Khoboj\, N. end of Olkhon Isl.,tissue_type: mesosome cross-section (all tissues)
Boeckaxelia potanini	GEPH	PRJNA321360	isolation_source: Baikal\, Selenga shoals\, silt,tissue_type: mesosome cross-section (all tissues)
Brachyuropus grewingkii	GEPD	PRJNA321360	isolation_source: Baikal\, Near Ushkanii Isl.,tissue_type: mesosome cross-section (all tissues)
Brandtia latissima	GEPJ	PRJNA321360	isolation_source: Baikal\, Cape Izhimej\, diving\, rocks\, pebbles,tissue_type: mesosome cross-section (all tissues)
Callinectes sapidus	GEID	PRJNA315576	tissue_type: Gill #7
Cancer borealis	GEFB	PRJNA310325	isolation_source: North Atlantic\, New England,tissue_type: nervous system
Carcinus maenas	GBXE	PRJNA255867
Carcinus maenas	GFXF	PRJNA400568
Carcinus maenas	GFYV	PRJNA400568
Carcinus maenas	GFYW	PRJNA400568
Caridina rubella isolate TRI_1_20_2014	GHBE	PRJNA244748	isolation_source: Miyako-jima,tissue_type: Whole animal
Carinurus bicarinatus	GEPL	PRJNA321360	isolation_source: Baikal\, Selenga Shoals\, silt\, sand,tissue_type: mesosome cross-section (all tissues)
Charybdis feriata	GGFD	PRJNA415670	isolation_source: China: Shantou\, Guangdong,tissue_type: ovary and testis
Charybdis japonica	GFPO	PRJNA391371	isolation_source: seawater,tissue_type: gill\, muscle\, heart and intestinal
Charybdis japonica	GGKR	PRJNA391371	isolation_source: seawater,tissue_type: gill\, muscle\, heart and intestinal
Cherax quadricarinatus	GADE	PRJNA179334	dev_stage: adult,tissue_type: hypodermis and gastrolith disc
Cornugammarus maximus	GEPF	PRJNA321360	isolation_source: Baikal\, Bol. Ushaniy Island\, Pescherka cove,tissue_type: mesosome cross-section (all tissues)
Crangon crangon	GGRU	PRJNA479562	dev_stage: Adults,tissue_type: Midgut gland
Crypturopus inflatus	GEPM	PRJNA321360	isolation_source: Baikal\, Olkhon Gate\, rocks\, silt\, pebbles,tissue_type: mesosome cross-section (all tissues)
Dorogostaiskia parasitica	GERM	PRJNA321360	isolation_source: Baikal\, "Station 1" across from ISU Biostation \, plankton net,tissue_type: mesosome cross-section (all tissues)
Echinogammarus berilloni breed In natura	GHCT	PRJNA497972	isolation_source: Saucats,tissue_type: Whole body
Echinogammarus berilloni breed In natura	GHCU	PRJNA497972	isolation_source: Saucats,tissue_type: Whole body
Echinogammarus veneris	GARO	PRJNA231037
Echiuropus macronychus	GEPN	PRJNA321360	isolation_source: Baikal\, Olkhon Gate\, rocks\, silt\, pebbles,tissue_type: mesosome cross-section (all tissues)
Eogammarus possjeticus	GGQT	PRJNA472854	isolation_source: pooled muscle tissues,tissue_type: muscle
Eriocheir sinensis	GEFT	PRJNA310144	isolation_source: precocious and normal juvenile crabs
Eriocheir sinensis	GFBK	PRJNA350735
Eriocheir sinensis	GFBL	PRJNA319468
Eriocheir sinensis	GBUF	PRJNA264349
Eriocheir sinensis	GBZW	PRJNA259036	tissue_type: eyestalk
Eriocheir sinensis	GGQO	PRJNA386404	dev_stage: fertilized eggs\, zoea\, megalopa in brackish water\, megalopa in freshwater water\, stage-I juvenile\, stage-III juvenile\, stage-V juvenile\, one-year old\, adults,tissue_type: eyestalk\, hepatopancreas\, muscle\, heart\, stomach\, gill\, thoracic ganglia\, intestine\, ovary\, and testis
Eucarinogammarus wagii	GEPO	PRJNA321360	isolation_source: Baikal\, Bolshie Koty\, across from ISU Biostation,tissue_type: mesosome cross-section (all tissues)
Eulimnogammarus cruentus	GEPW	PRJNA321360	isolation_source: Baikal\, Bol. Ushaniy Island\, Pescherka cove \, 9-13m,tissue_type: mesosome cross-section (all tissues)
Eulimnogammarus cruentus	GEPX	PRJNA321360	isolation_source: Baikal\, Cape Izhimej\, diving\, rocks\, pebbles,tissue_type: mesosome cross-section (all tissues)
Eulimnogammarus cyaneus	GEPS	PRJNA321360	isolation_source: Baikal\, Bolshie Koty\, Zhulische cove\, rocky shore,tissue_type: mesosome cross-section (all tissues)
Eulimnogammarus cyaneus	GHHW	PRJNA505233	isolation_source: Russia\, Irkutsk region\, Lake Baikal\, near Bolshie Koty village\, rocky littoral
Eulimnogammarus czerskii	GEPY	PRJNA321360	isolation_source: Baikal\, Near KBZhD tunnel\, diving 10-12 m,tissue_type: mesosome cross-section (all tissues)
Eulimnogammarus marituji	GEPT	PRJNA321360	isolation_source: Baikal\, Bolshie Koty\, ISU Biostation\, rocks,tissue_type: mesosome cross-section (all tissues)
Eulimnogammarus messerschmidtii	GEPZ	PRJNA321360	isolation_source: Baikal\, Khul Bay\, Olkhon Gate\, vegetation,tissue_type: mesosome cross-section (all tissues)
Eulimnogammarus similis	GEPQ	PRJNA321360	isolation_source: Baikal\, Ushkanii Isl.\, outside of Pescherka bay\, rocks\, sand,tissue_type: mesosome cross-section (all tissues)
Eulimnogammarus sp. gam16.4	GEQB	PRJNA321360	isolation_source: Baikal\, Bolshie Koty\, Varnachka cove\, rocks,tissue_type: mesosome cross-section (all tissues)
Eulimnogammarus sp. gam2quest	GEQA	PRJNA321360	isolation_source: Baikal\, Bolshie Koty\, across from ISU Biostation,tissue_type: mesosome cross-section (all tissues)
Eulimnogammarus testaceus	GERC	PRJNA321360	isolation_source: Baikal\, Bolshie Koty\, across from ISU Biostation,tissue_type: mesosome cross-section (all tissues)
Eulimnogammarus ussolzewii	GESQ	PRJNA321360	isolation_source: Baikal\, Bolshie Koty\, across from ISU Biostation,tissue_type: mesosome cross-section (all tissues)
Eulimnogammarus verrucosus	GEQC	PRJNA321360	isolation_source: Baikal\, Bolshie Koty\, Zhulische cove\, rocky shore,tissue_type: mesosome cross-section (all tissues)
Eulimnogammarus verrucosus	GHHK	PRJNA505233	isolation_source: Russia\, Irkutsk region\, Lake Baikal\, near Bolshie Koty village\, rocky littoral
Eulimnogammarus violaceus	GESR	PRJNA321360	isolation_source: Baikal\, Near W end of B. Ushanii Isl.\, rocks,tissue_type: mesosome cross-section (all tissues)
Eulimnogammarus viridulus	GEPU	PRJNA321360	isolation_source: Baikal\, Sagan-Zaba\, rocks with Ulotrix,tissue_type: mesosome cross-section (all tissues)
Eulimnogammarus vittatus	GEPV	PRJNA321360	isolation_source: Baikal\, Bolshie Koty\, Zhulische cove\, rocky shore,tissue_type: mesosome cross-section (all tissues)
Euphausia superba	GFCS	PRJNA326468	isolation_source: north-west of South Georgia,tissue_type: head
Eurypanopeus depressus	GFJG	PRJNA376168
Gammarus chevreuxi	GFCV	PRJNA357029
Gammarus fossarum breed In natura	GHCX	PRJNA497972	isolation_source: Seebach,tissue_type: Whole body
Gammarus fossarum breed In natura	GHCY	PRJNA497972	isolation_source: Seebach,tissue_type: Whole body
Gammarus fossarum breed In natura	GHCZ	PRJNA497972	isolation_source: Pollon,tissue_type: Whole body
Gammarus fossarum breed In natura	GHDA	PRJNA497972	isolation_source: Pollon,tissue_type: Whole body
Gammarus fossarum breed In natura	GHDB	PRJNA497972	isolation_source: Pollon,tissue_type: Whole body
Gammarus fossarum breed In natura	GHDC	PRJNA497972	isolation_source: Pollon,tissue_type: Whole body
Gammarus lacustris	GERD	PRJNA321360	isolation_source: Lake Nuku-Nur\, Olkhon Isl.\, vegetation,tissue_type: mesosome cross-section (all tissues)
Gammarus lacustris	GHHU	PRJNA505233	isolation_source: Russia\, Irkutsk region\, Bolshie Koty village\, Lake No 14\, rocky littoral
Gammarus pulex breed In natura	GHCO	PRJNA497972	isolation_source: Brameloup,tissue_type: Whole body
Gammarus pulex breed In natura	GHCP	PRJNA497972	isolation_source: Pollon,tissue_type: Whole body
Gammarus pulex breed In natura	GHCQ	PRJNA497972	isolation_source: Pollon,tissue_type: Whole body
Gammarus pulex breed In natura	GHCS	PRJNA497972	isolation_source: Brameloup,tissue_type: Whole body
Gammarus wautieri	GHCN	PRJNA497972	isolation_source: Galaveyson,tissue_type: Whole body
Gammarus wautieri breed In natura	GHCR	PRJNA497972	isolation_source: Galaveyson,tissue_type: Whole body
Garjajewia dershawini	GEQD	PRJNA321360	isolation_source: Baikal\, Selenga Shoals\, silt\, sand,tissue_type: mesosome cross-section (all tissues)
Gecarcoidea natalis	GFXJ	PRJNA412130	isolation_source: rainforest,tissue_type: Midgut gland
Gluvia dorsalis	GDAP	PRJNA236248
Gynaikothrips ficorum	GAXG02	PRJNA219563	dev_stage: adult
Gyrinus marinus	GAUY02	PRJNA219564
Halocaridina rubra strain EP/Windward Oahu	GHBK	PRJNA304256	dev_stage: Mixed larval,tissue_type: Whole animals
Haploembia palaui	GAZA02	PRJNA219565
Harpactus elegans	GBNF	PRJNA252247	dev_stage: adult,tissue_type: whole organism
Hebecnema umbratica	GGHN	PRJNA433892	tissue_type: whole insect
Heliconius numata	GHRN	PRJNA555830
Helicoverpa armigera	GFNP	PRJNA385251
Helicoverpa armigera	GBDM	PRJNA244590
Helicoverpa armigera	GBXD	PRJNA264881
Helicoverpa armigera	GFWI	PRJNA347580
Helicoverpa assulta	GBTA	PRJNA263973
Hemideina crassidens	GFBX	PRJNA353021
Hyalella azteca	GAJP	PRJNA188322
Inostemma sp. AD-2014	GBVB	PRJNA252125	dev_stage: adult,tissue_type: whole organism
Ips typographus	GACR	PRJNA178930
Lampronia capitella	GGRH	PRJNA431151	host: red currant,tissue_type: antenna
Lariophagus distinguendus	GBVR	PRJNA252174	dev_stage: adult,tissue_type: whole organism
Lasioglossum xanthopus	GBPT	PRJNA252253	dev_stage: adult,tissue_type: whole organism
Lasius niger	GFNO	PRJNA386243
Latrodectus geometricus	GFCZ	PRJNA256924	tissue_type: Multiple
Latrodectus geometricus	GBJM	PRJNA256924	tissue_type: Multiple
Latrodectus hesperus	GFDB	PRJNA242358	tissue_type: Multiple
Latrodectus hesperus	GBJN	PRJNA242358	tissue_type: Multiple
Laupala cerasina	GHDK	PRJNA509479
Leptinotarsa decemlineata	GGNV	PRJNA464380
Leptochilus alpestris	GBTI	PRJNA252164	dev_stage: adult,tissue_type: whole organism
Limnoporus canaliculatus breed wildtype	GCYA	PRJNA272257	dev_stage: adult,tissue_type: whole organism
Lobopterella dimidiatipes breed wildtype	GDZZ	PRJNA286400	dev_stage: adult,tissue_type: whole organism
Locusta migratoria	GEZB	PRJNA327660	host: Corn,tissue_type: whole body
Locusta migratoria manilensis	GETS	PRJNA316758
Locusta migratoria manilensis	GBDZ	PRJNA241358
Locusta migratoria manilensis	GDIO	PRJNA283919	tissue_type: hemocyte & fat body
Lygus lineolaris	GCXM	PRJNA272261	dev_stage: adult,tissue_type: whole organism
Lygus lineolaris breed wildtype,	GDAW	PRJNA280549	dev_stage: Adult,tissue_type: salivary gland
Lymantria dispar	GDCN	PRJNA175734
Marinogammarus marinus breed In natura	GHCV	PRJNA497972	isolation_source: sea coast,tissue_type: Whole body
Matsumuraiella radiopicta breed wildtype	GDDQ	PRJNA272194	dev_stage: adult,tissue_type: whole organism
Merodon equestris	GCMV	PRJNA267963	dev_stage: adult,tissue_type: whole organism
Mesembrinella bellardiana	GGHE	PRJNA433892	tissue_type: whole insect
Metallyticus splendidus	GATB02	PRJNA219580	dev_stage: juvenil
Metapenaeus bennettae	GHDJ	PRJNA509986
Metapenaeus endeavouri	GGTP	PRJNA482687
Metapenaeus ensis	GGTQ	PRJNA482687
Mintho rufiventris	GGHO	PRJNA433892	tissue_type: whole insect
Mischocyttarus flavitarsis	GAXM	PRJNA195615
Mortonagrion selenion	GCDM	PRJNA266185	dev_stage: adult,tissue_type: whole organism
Murgantia histrionica	GECQ	PRJNA302154
Musca domestica strain GSU	GABS	PRJNA178154	dev_stage: adult,tissue_type: whole fly
Musca domestica	GBAB	PRJNA227793
Musca domestica	GDAV	PRJNA279218	dev_stage: larvae
Muscina stabulans	GGHF	PRJNA433892	tissue_type: whole insect
Mystacinobia zelandica	GGHP	PRJNA433892	tissue_type: whole insect
Mythimna separata	GENK	PRJNA320807	host: Triticum aestivum,tissue_type: antennae
Mythimna separata	GFCT	PRJNA357654	dev_stage: adult,host: Maize,tissue_type: head
Nannochorista philpotti	GADB	PRJNA181029	dev_stage: larva,tissue_type: whole organism
Nemophora degeerella	GATC02	PRJNA219581
Neohirasea fruhstorferi breed wildtype	GDVJ	PRJNA286411	tissue_type: head and thorax
Nevrorthus apatelios	GACU	PRJNA181030	dev_stage: adult,tissue_type: whole organism
Nezara viridula	GGPJ	PRJNA472074	dev_stage: adults,tissue_type: whole body
Nicrophorus orbicollis	GGAA	PRJNA418182
Nicrophorus vespilloides	GDKQ	PRJNA285436
Nilaparvata lugens	GAYF02	PRJNA219582
Nilaparvata lugens	IACV	PRJDB6524	tissue_type: whole body of mixed total RNA sample from embryo to adult stages
Nilaparvata lugens	GGNH	PRJNA360217	dev_stage: adult,tissue_type: salivary gland
Nippancistroger testaceus breed wildtype	GCPE	PRJNA273043	tissue_type: whole organism
Nitela sp. AD-2014	GBQU	PRJNA252134	dev_stage: adult,tissue_type: whole organism
Nocticola sp. AD-2015 breed wildtype	GDYB	PRJNA286415	tissue_type: whole organism
Nomada lathburiana	GBLA	PRJNA252330	dev_stage: adult,tissue_type: whole organism
Nomioides sp. AD-2014	GBVP	PRJNA252170	dev_stage: adult,tissue_type: whole organism
Noterus clavicornis breed wildtype	GDNA	PRJNA286561	dev_stage: adult,tissue_type: whole organism
Nothrus palustris	GEYJ	PRJNA339058	dev_stage: adult,isolation_source: pooled individuals from natural populations,tissue_type: pooled individuals
Notonecta glauca breed wildtype	GDEH	PRJNA272200	dev_stage: adult,tissue_type: whole organism
Notostira elongata	GASV02	PRJNA219583	dev_stage: adult
Nyctibora sp. AD-2015 breed wildtype	GDZE	PRJNA286416
Nyssomyia neivai	GFDF	PRJNA359206
Occasjapyx japonicus	GAXJ02	PRJNA219584
Ostrinia scapulalis	GAHQ	PRJNA192419
Pallasea cancellus	GERI	PRJNA321360	isolation_source: Baikal\, Cape Izhimej\, diving\, rocks\, pebbles,tissue_type: mesosome cross-section (all tissues)
Pallasea grubei	GERJ	PRJNA321360	isolation_source: Baikal\, exit from Chivyrkuj bay gate\, sand\, silt,tissue_type: mesosome cross-section (all tissues)
Panorpa vulgaris	GAUH02	PRJNA219588	dev_stage: adult
Panstrongylus lignarius	GFTR	PRJNA395235
Panstrongylus megistus	GBGD	PRJNA249079	dev_stage: adults and fifth instar nymphs,tissue_type: salivary glands
Panulirus argus	GHUJ	PRJNA476144
Panurgus dentipes	GBME	PRJNA252205	dev_stage: adult,tissue_type: whole organism
Papaipema sp. 4 SJO-2017	GGEH	PRJNA392177	dev_stage: adult,host: bamboo,tissue_type: adult thorax
Philopotamus ludificatus	GACV	PRJNA181031	dev_stage: adult,tissue_type: whole organism
Philotrypesis parca	GBOV	PRJNA252155	dev_stage: adult,isolation_source: reared from fig,tissue_type: whole organism
Pollicipes pollicipes	GGJN	PRJNA437397	dev_stage: Immature,isolation_source: Wild,tissue_type: Cement gland
Scylla olivacea	GDRN	PRJNA289610
Scylla paramamosain	GEUT	PRJNA328554	isolation_source: 28 degree centigrade\, seaside,tissue_type: gill
Sluginella kietlinskii	GEPP	PRJNA321360	isolation_source: Baikal\, Cape Izhimej\, diving\, rocks\, pebbles,tissue_type: mesosome cross-section (all tissues)
Talitrus saltator	GDUJ	PRJNA297565	isolation_source: Beach,tissue_type: brain
Insecta
Abrosoma johorense breed wildtype	GDWZ	PRJNA286328	tissue_type: whole organism
Acanalonia conica breed wildtype	GCXC	PRJNA272210	dev_stage: adult,tissue_type: whole organism
Acanthocasuarina muellerianae	GAYY02	PRJNA219519
Acantholyda hieroglyphica	GBKM	PRJNA252315	dev_stage: adult,tissue_type: whole organism
Acanthopteroctetes unifascia	GENP	PRJNA298054
Acanthopteroctetes unifascia	GENT	PRJNA298054	dev_stage: larva,isolation_source: host plant Caenothis,tissue_type: entire organism
Acanthopteroctetes unifascia	GENU	PRJNA298054	dev_stage: larva,isolation_source: host plant Caenothis,tissue_type: entire organism
Acanthoscelides obtectus	GGYI	PRJNA492259
Acanthosoma haemorrhoidale	GAUV02	PRJNA219520	dev_stage: adult
Acetes chinensis	GGVZ	PRJNA488982
Achaea janata	GHGZ	PRJNA523326	isolation_source: Cry toxin exposed larva,tissue_type: Mid-gut
Acheta domesticus	GDVN	PRJNA286330	dev_stage: juvenil,tissue_type: whole organism
Achrioptera fallax breed wildtype	GDVF	PRJNA286331	dev_stage: larva,tissue_type: head and thorax
Acontista multicolor breed breeding	GCPQ	PRJNA273018	dev_stage: adult,tissue_type: whole organism
Acrosternum hilare breed wildtype	GCWR	PRJNA272230	dev_stage: adult,tissue_type: whole organism
Actias selene	GBZL	PRJNA269319	dev_stage: 5th larva,tissue_type: silk glands
Acutaspis umbonifera breed wildtype	GCXJ	PRJNA272212	dev_stage: adult,tissue_type: whole organism
Adelges tsugae	GBJX	PRJNA242203	tissue_type: whole body
Adelphocoris fasciaticollis isolate collected from a cotton field at the Langfang Experimental Station of the Chinese Academy of Agricultural Sciences Hebei Province, China in 2015.	GGBO	PRJNA418395	dev_stage: larvae of first instar stage,tissue_type: whole body
Adelphocoris lineolatus isolate collected from a cotton field at the Langfang Experimental Station of the Chinese Academy of Agricultural Sciences Hebei Province, China in 2015.	GGBQ	PRJNA418395	tissue_type: whole body
Adelphocoris suturalis	GGBU	PRJNA418395
Adoxophyes orana	GGMW	PRJNA453816	host: fruit tree,tissue_type: whole body
Aedes aegypti	GFNA	PRJNA236239
Aedes aegypti	GDUN	PRJNA298896	dev_stage: adult,tissue_type: salivary glands
Aedes albopictus	GEHC	PRJNA314492
Aedes albopictus	GAPW	PRJNA223166	dev_stage: adult,tissue_type: reproductive organs
Aedes albopictus	GCZT	PRJNA279095	host: Homo sapiens,isolation_source: Laboratory reared,tissue_type: Malpighian tubules
Aedes albopictus	GCLM	PRJNA278340	tissue_type: Eggs24-48h Male Pupae Female Laves_stage_1-2 Laves_stage_3-4 Egg0-24h
Aethina tumida	GCKB	PRJNA256171	dev_stage: egg to adult,tissue_type: various
Agallia constricta breed wildtype	GCWT	PRJNA272213	dev_stage: adult,tissue_type: whole organism
Agamemnon cornutus breed wildtype	GDCE	PRJNA273019	dev_stage: adult,tissue_type: head and thorax
Agathemera crassa breed wildtype	GDYY	PRJNA286334	dev_stage: adult,tissue_type: head and prothorax
Agathiphaga queenslandensis	GENX	PRJNA298054
Agathiphaga queenslandensis	GENY	PRJNA298054	dev_stage: larva,tissue_type: entire organism
Agathiphaga queenslandensis	GENZ	PRJNA298054	dev_stage: larva,tissue_type: entire organism
Agrilus planipennis	GAAB	PRJNA173782
Agrotis ipsilon	GAAU	PRJNA175739	dev_stage: adult,tissue_type: pheromone gland
Agrotis segetum	GBCW	PRJNA244025
Alastor atropos	GBTG	PRJNA252180	dev_stage: adult,tissue_type: whole organism
Aleiodes testaceus	GBUY	PRJNA252222	dev_stage: adult,isolation_source: ex Eupithecia or near genus in capkins / young leaves of Quercus,tissue_type: whole organism
Aleochara curtula	GATW02	PRJNA219522	dev_stage: adult
Allodynerus rossii	GCVC	PRJNA272304	dev_stage: adult,tissue_type: whole organism
Alydus pilosus breed wildtype	GCVZ	PRJNA272214	dev_stage: adult,tissue_type: whole organism
Alysson spinosus	GBUA	PRJNA252289	dev_stage: adult,tissue_type: whole organism
Amata phegea	GCNU	PRJNA267859	tissue_type: whole organism
Ammobates syriacus	GBMX	PRJNA252137	dev_stage: adult,tissue_type: whole organism
Ammophila sabulosa	GBMT	PRJNA252224	dev_stage: adult,tissue_type: whole organism
Amphipsocus japonicus breed wildtype	GDDX	PRJNA272160	dev_stage: adult,tissue_type: whole organism
Amphizoa insolens	GFUZ	PRJNA398088	dev_stage: Imago,isolation_source: Lamoille Creek,tissue_type: Whole body
Amphizoa lecontei breed wildtype	GFUH	PRJNA392306	dev_stage: adult,tissue_type: whole organism
Ampulex compressa	GFCP	PRJNA356979	dev_stage: adult,host: Periplaneta americana,isolation_source: Laboratory colony,tissue_type: Venom Gland and Venom Sac
Ampulex compressa	GBNT	PRJNA252218	dev_stage: adult,tissue_type: whole organism
Ampulex fasciata	GBVO	PRJNA252168	dev_stage: adult,tissue_type: whole organism
Amrasca biguttula biguttula isolate Punjab-Faridkot	GGAG	PRJNA417995	dev_stage: nymphs,host: Cotton,tissue_type: Whole body tisue
Amyelois transitella	GDGN	PRJNA259890	isolation_source: air
Anallacta methanoides	GEAA	PRJNA286338	dev_stage: adult,tissue_type: whole organism
Anasa tristis breed wildtype	GCWG	PRJNA272215	dev_stage: adult,tissue_type: whole organism
Ancistrocerus nigricornis	GBMD	PRJNA252210	dev_stage: adult,tissue_type: whole organism
Andesiana lamellata	GEOA	PRJNA298054	dev_stage: adult,isolation_source: flew to light,tissue_type: abdomen
Andrena cineraria isolate acin4	GHFW	PRJNA411946	dev_stage: adult,isolation_source: Pool of 5 females,tissue_type: Head and abdomen
Andrena fulva isolate aful1	GHFR	PRJNA411946	dev_stage: adult,isolation_source: Pool of 5 females,tissue_type: Head and abdomen
Andrena haemorrhoa isolate ahae3	GHFU	PRJNA411946	dev_stage: adult,isolation_source: Pool of 5 females,tissue_type: Head and abdomen
Andrena haemorrhoa isolate ahae2	GHGA	PRJNA411946	dev_stage: adult,isolation_source: Pool of 5 females,tissue_type: Head and abdomen
Andrena vaga	GBLF	PRJNA252325	dev_stage: adult,tissue_type: whole organism
Andricus quercuscalicis	GBNY	PRJNA252297	dev_stage: adult,isolation_source: reared from galls,tissue_type: whole organism
Anopheles aquasalis	GAMD	PRJNA210899	tissue_type: whole body
Anopheles braziliensis	GGFM	PRJNA428765	dev_stage: adult,tissue_type: salivary glands
Anopheles darlingi	GGFL	PRJNA428765
Anopheles marajoara	GGFJ	PRJNA428765	dev_stage: adult,tissue_type: salivary glands
Anopheles nuneztovari	GGFF	PRJNA428765	dev_stage: adult,tissue_type: salivary glands
Anopheles quadrimaculatus	GBTE	PRJNA264292
Anopheles sinensis	GAFE	PRJNA186896
Anopheles sinensis	GBEO	PRJNA196809
Anopheles sinensis	GDKS	PRJNA293400	tissue_type: body
Anopheles stephensi	GBVY	PRJNA253267
Anopheles triannulatus	GGFK	PRJNA428765	dev_stage: adult,tissue_type: salivary glands
Anoplocnemis curvipes	GAJV	PRJNA192258
Anoplogonius nigricollis	GCYN	PRJNA272216	dev_stage: adult,tissue_type: whole organism
Anoplophora chinensis	GFXC	PRJNA400573
Anoplophora glabripennis	GALX	PRJNA196436
Anorus arizonicus	GDLJ	PRJNA286485	dev_stage: adult,tissue_type: whole organism
Antheraea assama	GBZC	PRJNA269319	dev_stage: 5th larva,tissue_type: silk glands
Antheraea pernyi	GFCX	PRJNA357974	tissue_type: prothoracic gland
Antheraea pernyi	GBZF	PRJNA269319	dev_stage: 5th larva,tissue_type: silk glands
Antheraea yamamai	GBZJ	PRJNA269319	dev_stage: 5th larva,tissue_type: silk glands
Anthidium manicatum	GBOJ	PRJNA252257	dev_stage: adult,tissue_type: whole organism
Anthonomus grandis	GABY	PRJNA177772	dev_stage: eggs
Anthophora plumipes	GBTM	PRJNA252326	dev_stage: adult,tissue_type: whole organism
Anticarsia gemmatalis	GFUV	PRJNA308354	tissue_type: midgut
Antipaluria urichi breed breeding	GDCK	PRJNA273020	dev_stage: adult,tissue_type: whole organism
Antongilia madagassa breed breeding	GDYR	PRJNA286380	dev_stage: adult,tissue_type: head and thorax
Apachyus charteceus	GAUW02	PRJNA219524
Aphalara polygoni breed breeding	GCWO	PRJNA272217	dev_stage: adult,tissue_type: whole organism
Aphelinus abdominalis	GBTK	PRJNA252351	dev_stage: adult,tissue_type: whole organism
Aphelocheirus aestivalis breed breeding	GDEQ	PRJNA272161	dev_stage: adult,tissue_type: whole organism
Aphelonotus fraterculus breed breeding	GCWA	PRJNA272218	dev_stage: adult,tissue_type: whole organism
Aphidius colemani	GBVE	PRJNA252352	dev_stage: adult,tissue_type: whole organism
Aphidius ervi	GFLW	PRJNA377544
Aphidius ervi	GBCU	PRJNA235942
Aphis craccivora	GAJW	PRJNA192260
Aphis glycines	GBSU	PRJNA231526
Aphrophora alni breed breeding	GDEN	PRJNA272162	dev_stage: adult,tissue_type: whole organism
Apis mellifera	GAZV	PRJNA238833	tissue_type: midgut
Apis mellifera carnica	GALO	PRJNA209400
Aposthonia japonica	GAWU02	PRJNA219525
Aproceros leucopoda	GBTP	PRJNA252225	dev_stage: adult,isolation_source: collected on Ulmus campestris,tissue_type: whole organism
Apteroperla tikumana	GDBZ	PRJNA273021	dev_stage: nymph,tissue_type: whole organism
Aquarius paludum breed breeding	GDFO	PRJNA272163	dev_stage: adult,tissue_type: whole organism
Arachnocampa luminosa	GDQV	PRJNA290397
Aradus betulae breed breeding	GDFD	PRJNA272164	tissue_type: whole organism
Archaeopsylla erinacei	GABB	PRJNA181025
Archimicrodon brachycerus	GCFH	PRJNA267912	dev_stage: adult,tissue_type: whole organism
Arctia plantaginis	GGLW	PRJNA449279	dev_stage: Fourth Instar,isolation_source: Finland,tissue_type: Whole larvae
Aretaon asperrimus	GAWC	PRJNA238833	tissue_type: midgut
Aretaon asperrimus	GAZQ02	PRJNA219526	dev_stage: juvenil
Arge berberidis	GBPH	PRJNA252154	dev_stage: adult,tissue_type: whole organism
Argochrysis armilla	GAXO	PRJNA195615
Arilus cristatus breed breeding	GCWE	PRJNA272219	dev_stage: adult,tissue_type: whole organism
Arocatus melanocephalus breed breeding	GDEZ	PRJNA272165	dev_stage: adult,tissue_type: whole organism
Asiablatta kyotensis breed breeding	GDWW	PRJNA286658	dev_stage: adult,tissue_type: whole organism
Aspidytes niobe breed breeding	GFUO	PRJNA391973	dev_stage: adult,tissue_type: whole organism
Astata minor	GBLB	PRJNA252227	dev_stage: adult,tissue_type: whole organism
Atelura formicaria	GAYJ02	PRJNA219527	dev_stage: adult
Athetis lepigone	GARB	PRJNA193566	dev_stage: egg
Athetis lepigone	GARC	PRJNA193566	dev_stage: adult
Athetis lepigone	GARD	PRJNA193566	dev_stage: pupa
Athetis lepigone	GARG	PRJNA193566	dev_stage: larva
Aulacus burquei	GBWS	PRJNA252132	dev_stage: adult,tissue_type: whole organism
Aularches miliaris breed breeding	GDCF	PRJNA273022	dev_stage: adult,tissue_type: whole organism
Auplopus albifrons	GBPV	PRJNA252258	dev_stage: adult,tissue_type: whole organism
Austrothaumalea cf. denticulata Cul1	GGBF	PRJNA406831	tissue_type: whole insect
Azaleodes micronipha	GEOB	PRJNA298054	dev_stage: adult,isolation_source: flew to light,tissue_type: abdomen
Baccha elongata	GCFG	PRJNA267916	dev_stage: adult,tissue_type: whole organism
Bactericera trigonica isolate Saad	GHUW	PRJNA561752	host: Carrot,isolation_source: carrot fields,tissue_type: Adults\, nymphs\, guts
Bactrocera bryoniae	GFOA	PRJNA385731	dev_stage: adult,isolation_source: lab colony,tissue_type: whole body
Bactrocera dorsalis	GEEA	PRJNA292631	tissue_type: whole individual
Bactrocera dorsalis	GEYS	PRJNA341478
Bactrocera dorsalis	GAAP	PRJNA175481	tissue_type: midgut
Bactrocera dorsalis	GAKP	PRJNA167923
Bactrocera dorsalis	GDRP	PRJNA238151	isolation_source: Adults
Bactrocera dorsalis	GGBS	PRJNA420604	isolation_source: lab,tissue_type: whole body
Bactrocera frauenfeldi	GFNX	PRJNA385731	dev_stage: adult,isolation_source: lab colony,tissue_type: whole body
Bactrocera jarvisi	GFNY	PRJNA385731	dev_stage: adult,isolation_source: lab colony,tissue_type: whole body
Bactrocera kraussi	GFNT	PRJNA385731	dev_stage: adult,isolation_source: lab colony,tissue_type: whole body
Bactrocera latifrons	GFOR	PRJNA385731	dev_stage: adult,isolation_source: USDA-PBARC Hilo\, HI,tissue_type: whole body
Bactrocera latifrons	GDHF	PRJNA281765
Bactrocera minax	GBEY	PRJNA246133
Bactrocera minax	GBIT	PRJNA244614
Bactrocera musae	GFNZ	PRJNA385731	dev_stage: adult,isolation_source: lab colony,tissue_type: whole body
Bactrocera oleae isolate Demokritus	GAKB	PRJNA195424
Bactrocera oleae	GHRM	PRJNA288990	host: Olea europaea,tissue_type: whole insect
Badonnelia titei breed wildtype	GDFG	PRJNA272166	dev_stage: adult,tissue_type: whole organism
Balta vilis breed wildtype	GDYJ	PRJNA286346	dev_stage: adult,tissue_type: whole organism
Batrachomatus nannup breed wildtype	GFUJ	PRJNA392058	tissue_type: whole organism
Belgica antarctica	GAAK	PRJNA174315	dev_stage: larva,tissue_type: whole body
Belostoma flumineum breed wildtype	GCWK	PRJNA272220	dev_stage: adult,tissue_type: whole organism
Bembix rostrata	GBQR	PRJNA252270	dev_stage: adult,tissue_type: whole organism
Bemisia tabaci	GEZK	PRJNA338731
Bemisia tabaci	GAPP	PRJNA50499	host: cotton,tissue_type: Midgut
Bemisia tabaci	GAPQ	PRJNA50499	host: cotton,tissue_type: Midgut
Bemisia tabaci	GARP	PRJNA230546	tissue_type: whole body
Bemisia tabaci	GARQ	PRJNA232955	dev_stage: adult,tissue_type: whole body
Bemisia tabaci	GAUC	PRJNA237273	tissue_type: Whole organism
Bemisia tabaci	GCZW	PRJNA282153	host: cotton,tissue_type: Whole body
Bemisia tabaci	GBII	PRJNA255988
Bemisia tabaci	GBIJ	PRJNA255986	tissue_type: whole body
Bemisia tabaci	GFXM	PRJNA407873
Bibio marci	GATJ02	PRJNA219529	dev_stage: adult
Bicyclus anynana	GFVN	PRJNA398486
Biston suppressaria	GCJP	PRJNA273898	isolation_source: Guangxi,tissue_type: whole
Bittacus pilicornis	GATH02	PRJNA219530	dev_stage: adult
Blaberus atropos	GAYD02	PRJNA219531
Blasticotoma filiceti	GBVF	PRJNA252334	dev_stage: larva,tissue_type: whole organism
Blattella germanica breed breeding	GDCR	PRJNA273023	dev_stage: adult,tissue_type: whole organism
Blattella germanica	GBID	PRJNA248247	tissue_type: full body
Boisea trivittata breed wildtype	GCWC	PRJNA272221	dev_stage: adult,tissue_type: whole organism
Bombus cryptarum isolate bcry3	GHGD	PRJNA411946	dev_stage: adult,isolation_source: Pool of 5 queens,tissue_type: Head and abdomen
Bombus pascuorum isolate bpas1	GHFQ	PRJNA411946	dev_stage: adult,isolation_source: Pool of 5 queens,tissue_type: Head and abdomen
Bombus pascuorum isolate bpas3	GHFV	PRJNA411946	dev_stage: adult,isolation_source: Pool of 5 queens,tissue_type: Head and abdomen
Bombus pascuorum isolate bpas4	GHFY	PRJNA411946	dev_stage: adult,isolation_source: Pool of 5 queens,tissue_type: Head and abdomen
Bombus pascuorum isolate bpas2	GHFZ	PRJNA411946	dev_stage: adult,isolation_source: Pool of 5 queens,tissue_type: Head and abdomen
Bombus pyrosoma	GGGP	PRJNA422009	isolation_source: Tibet Plateau and North China Plain,tissue_type: throax\,head
Bombus rupestris	GBQF	PRJNA252285	dev_stage: adult,tissue_type: whole organism
Bombus terrestris isolate bter1	GHFO	PRJNA411946	dev_stage: adult,isolation_source: Pool of 5 queens,tissue_type: Head and abdomen
Bombus terrestris isolate bter2	GHFS	PRJNA411946	dev_stage: adult,isolation_source: Pool of 5 queens,tissue_type: Head and abdomen
Bombus terrestris isolate bter4	GHGB	PRJNA411946	dev_stage: adult,isolation_source: Pool of 5 queens,tissue_type: Head and abdomen
Bombylius major	GATI02	PRJNA219532	dev_stage: adult
Bombyx mori	GFCY	PRJNA357975	tissue_type: prothoracic gland
Bombyx mori	GBJR	PRJNA257362	tissue_type: wing discs were harvested at L5D6\, PP and P0 stages
Bootanomyia dorsalis	GBPA	PRJNA252195	dev_stage: adult,tissue_type: whole organism
Boreus hyemalis	GAYK02	PRJNA219533
Brachycistis timberlakei	GAZU	PRJNA195615
Brachygaster minutus	GBMS	PRJNA252340	dev_stage: adult,tissue_type: whole organism
Brachymeria minuta	GBLE	PRJNA252236	dev_stage: adult,tissue_type: whole organism
Brachyptera vera breed wildtype	GDBN	PRJNA273024	dev_stage: nymph,tissue_type: whole organism
Brachyserphus parvulus	GCVB	PRJNA272309	isolation_source: reared from larvae of Triplax russica,tissue_type: whole organism
Brasema neomexicana	GBUE	PRJNA252133	dev_stage: adult,tissue_type: whole organism
Bruchomorpha oculata breed wildtype	GCWF	PRJNA272222	dev_stage: adult,tissue_type: whole organism
Brunneria borealis breed breeding	GDCL	PRJNA273025	dev_stage: adult,tissue_type: whole organism
Buathra laborator	GBND	PRJNA252196	dev_stage: adult,tissue_type: whole organism
Buenoa margaritacea breed wildtype	GCXE	PRJNA272223	dev_stage: adult,tissue_type: whole organism
Cadra cautella	GBXH	PRJNA254197	tissue_type: Pheromone gland
Caliscelis bonellii breed wildtype	GDFE	PRJNA272168	dev_stage: adult,tissue_type: whole organism
Calliphora vomitoria breed wildtype	GCFF	PRJNA267921	dev_stage: adult,tissue_type: whole organism
Callosobruchus maculatus	GEUD	PRJNA309272
Callosobruchus maculatus	GEUE	PRJNA309272	tissue_type: whole
Callosobruchus maculatus	GEUF	PRJNA309272	tissue_type: whole
Callosobruchus maculatus	GEUH	PRJNA309272	tissue_type: whole
Calopteryx splendens	GAYM02	PRJNA219534	dev_stage: adult
Calosoma frigidum breed wildtype	GDLF	PRJNA286499	dev_stage: adult,tissue_type: whole organism
Campanulotes comprar breed wildtype	GCWD	PRJNA272225	dev_stage: adult,tissue_type: whole organism
Camponotus fellah	GFBD	PRJNA339034
Camptopoeum sacrum	GBOI	PRJNA252153	dev_stage: adult,tissue_type: whole organism
Carabus granulatus	GACW	PRJNA181026	dev_stage: adult,tissue_type: head\,thorax
Carausius morosus	GFAX	PRJNA348314	host: 7022,tissue_type: central nervous system (CNS)
Carausius morosus breed wildtype	GDXB	PRJNA286347	dev_stage: adult,tissue_type: head and thorax
Cardiocladius sp. GF1	GGBD	PRJNA406831	tissue_type: whole insect
Cariblatta sp. AD-2015 breed wildtype	GDZD	PRJNA286348
Carposina sasakii	GADL	PRJNA182707
Carposina sasakii	GFQL	PRJNA383289	host: Apple,tissue_type: antenna
Carposina sasakii	GGMY	PRJNA451081	host: apple cutivar golden delicious,isolation_source: treated with insecticides,tissue_type: whole body
Catara rugosicollis breed wildtype	GDCA	PRJNA273026	dev_stage: adult,tissue_type: whole organism
Celonites abbreviatus	GBMO	PRJNA252306	dev_stage: adult,tissue_type: whole organism
Centrotus cornutus breed wildtype	GDFF	PRJNA272169	dev_stage: adult,tissue_type: whole organism
Cephalonomia tarsalis	GBQE	PRJNA252280	dev_stage: adult,tissue_type: whole organism
Cephus cinctus	GEEY	PRJNA302015	isolation_source: agricultural fields,tissue_type: antennae
Cephus cinctus	GEFD	PRJNA302015
Cephus cinctus	GEFG	PRJNA302015
Cephus spinipes	GBVI	PRJNA252244	dev_stage: adult,tissue_type: whole organism
Ceraphron sp. AD-2014	GBVD	PRJNA252127	dev_stage: adult,tissue_type: whole organism
Ceratina chalybea	GBPU	PRJNA252255	dev_stage: adult,tissue_type: whole organism
Ceratitis capitata	GAMC	PRJNA208956
Ceratocombus sp. AD-2014 breed wildtype	GCWS	PRJNA272227	dev_stage: adult,tissue_type: whole organism
Ceratophyllus gallinae	GAWK02	PRJNA219536
Cerceris arenaria	GBNS	PRJNA252291	dev_stage: adult,tissue_type: whole organism
Cercopis vulnerata	GAUN02	PRJNA219537	dev_stage: adult
Cerobasis guestfalica breed wildtype	GDEA	PRJNA272170	dev_stage: adult,tissue_type: whole organism
Ceroplastes cirripediformis breed wildtype	GCWZ	PRJNA272228	dev_stage: adult,tissue_type: whole organism
Ceuthophilus sp. AD-2013	GAUX02	PRJNA219538
cf. Dixella/Nothodixa sp. Dix2	GGBI	PRJNA406831	tissue_type: whole insect
cf. Paracnephia sp. Prosim 2	GGBG	PRJNA406831	tissue_type: whole insect
Chalcocoris rutilans breed wildtype	GCYS	PRJNA272224	dev_stage: adult,tissue_type: whole organism
Chalybion californicum	GBOM	PRJNA252298	dev_stage: adult,tissue_type: whole organism
Chaoborus flavidulus	GGBK	PRJNA406831	tissue_type: whole insect
Chauliops fallax breed wildtype	GCXK	PRJNA272229	dev_stage: adult,tissue_type: whole organism
Cheddikulama straminea breed breeding	GCPF	PRJNA273027	dev_stage: adult,tissue_type: whole organism
Chelostoma florisomne	GBPN	PRJNA252249	dev_stage: adult,tissue_type: whole organism
Chilo suppressalis	GAJS	PRJNA183730	dev_stage: larvae
Chinavia ubica	GBFA	PRJNA246250	dev_stage: adults,host: soybean,tissue_type: antennae
Chlorion hirtum	GBOE	PRJNA252145	dev_stage: adult,tissue_type: whole organism
Chlorodynerus chloroticus	GBMZ	PRJNA252159	dev_stage: adult,tissue_type: whole organism
Chondrodire chilensis breed wildtype	GCYG	PRJNA272294	dev_stage: adult,tissue_type: whole organism
Chrysis viridula	GATY02	PRJNA219540	dev_stage: adult
Chrysomela lapponica	GGOB	PRJNA418071
Chrysomela populi	GARF	PRJNA212154
Chrysomela populi	GBUH	PRJNA212154	dev_stage: larval\, pupal\, adult
Chrysomphalus aonidum breed wildtype	GCVU	PRJNA272231	dev_stage: adult,tissue_type: whole organism
Chrysopa pallens	GAGF	PRJNA186574	dev_stage: adult,tissue_type: whole body
Chrysoperla zastrowi sillemi	GGKZ	PRJNA438427	isolation_source: laboratory conditions,tissue_type: whole insect
Chyphotes mellipes	GAXL	PRJNA195615
Chyphotes sp. AD-2014	GBLV	PRJNA252353	dev_stage: adult,tissue_type: whole organism
Cicindela hybrida breed wildtype	GDMH	PRJNA286505	dev_stage: adult,tissue_type: whole organism
Cimbex rubida	GBOL	PRJNA252347	dev_stage: adult,tissue_type: whole organism
Cimex lectularius breed wildtype	GDEK	PRJNA272171	tissue_type: whole organism
Cimex lectularius	GBYH	PRJNA264998	isolation_source: canning jars
Clastoptera arizonana	GEDC	PRJNA303152
Clavigralla tomentosicollis	GAJX	PRJNA192261
Cleptes nitidulus	GBUN	PRJNA252328	dev_stage: adult,tissue_type: whole organism
Clitarchus hookeri	GDVG	PRJNA286351	tissue_type: head\, thorax\, forelegs
Clitarchus hookeri	GFVY	PRJNA395945
Coccus sp. AD-2014 breed wildtype	GCWW	PRJNA272232	dev_stage: adult,tissue_type: whole organism
Cochliomyia hominivorax	GEVJ	PRJNA324578	dev_stage: adult,tissue_type: testes
Coelioxys conoidea	GBPZ	PRJNA252269	dev_stage: adult,tissue_type: whole organism
Coenosia sp. anthr013 isolate anthr	GHEU	PRJNA505968	dev_stage: adult,isolation_source: wild,tissue_type: whole body
Colaphellus bowringi	GBHN	PRJNA209790
Colias eurytheme	GGJZ	PRJNA437326	isolation_source: lab,tissue_type: egg & larvae
Colletes cunicularius	GBUJ	PRJNA252324	dev_stage: adult,tissue_type: whole organism
Colpa sexmaculata	GBQM	PRJNA252303	dev_stage: adult,tissue_type: whole organism
Columbicola columbae breed wildtype	GCWB	PRJNA272233	dev_stage: adult,tissue_type: whole organism
Conogethes punctiferalis	GEDO	PRJNA304355	host: Zea mays,tissue_type: antennae
Conwentzia psociformis	GAYH02	PRJNA219541	dev_stage: adult
Copidosoma sosares	GGEJ	PRJNA427910	host: Depressaria pastinacella,tissue_type: whole eggs
Coptotermes gestroi	GCET	PRJNA260184
Coptotermes sp. AD-2015 breed wildtype	GDUG	PRJNA286352	dev_stage: adult,tissue_type: whole organism
Cordilura sp. cordr014 isolate cordr	GHFF	PRJNA505968	dev_stage: adult,isolation_source: wild,tissue_type: whole body
Cordulegaster boltonii	GAYO02	PRJNA219542	dev_stage: adult
Corethrella appendiculata	GANO	PRJNA213247	dev_stage: adult,tissue_type: salivary glands
Corethrella calathicola	GGBJ	PRJNA406831	tissue_type: whole insect
Corimelaena lateralis breed wildtype	GCXA	PRJNA272234	dev_stage: adult,tissue_type: whole organism
Corixa punctata breed wildtype	GDDR	PRJNA272172	dev_stage: adult,tissue_type: whole organism
Corydalinae sp. KMRSPBM-2012	GADH	PRJNA181124	dev_stage: larva,tissue_type: whole organism
Corydalus cornutus	GATG02	PRJNA219543
Corythucha ciliata breed wildtype	GDDW	PRJNA272173	dev_stage: adult,tissue_type: whole organism
Cosmioperla kuna	GAYL02	PRJNA219544	dev_stage: larva
Cosmocomoidea morgani	GBLO	PRJNA252135	dev_stage: adult,tissue_type: whole organism
Cosmocomoidea morrilli	GBLN	PRJNA252129	dev_stage: adult,isolation_source: lab culture with samples originating from USA: Texas\, Weslaco,tissue_type: whole organism
Cosmocomoidea triguttata	GBLM	PRJNA252118	dev_stage: adult,tissue_type: whole organism
Cotesia glomerata	GDJO	PRJNA289655	dev_stage: adult,tissue_type: head
Cotesia rubecula	GDJM	PRJNA289731	tissue_type: head
Cotesia vestalis	GFAF	PRJNA227317
Cotesia vestalis	GAKG	PRJNA186892
Cotesia vestalis	GAQF	PRJNA227317	dev_stage: adult,host: Plutella xylostella,isolation_source: zhejiang province in China,tissue_type: venom gland
Cotesia vestalis	GAUP02	PRJNA219545
Courtella sp. AD-2014	GBTH	PRJNA252120	dev_stage: adult,isolation_source: ex planted Ficus bizanae,tissue_type: whole organism
Crabro peltarius	GBWG	PRJNA252268	dev_stage: adult,tissue_type: whole organism
Craspedorrhynchus sp. AD-2014 breed wildtype	GCWN	PRJNA272235	dev_stage: adult,tissue_type: whole organism
Creobroter pictipennis breed breeding	GCPL	PRJNA273029	dev_stage: male,tissue_type: whole organism
Creoxylus spinosus breed breeding	GDCT	PRJNA273030	dev_stage: adult,tissue_type: head and thorax
Cricotopus albitarsis	GFNG	PRJNA350713
Cricotopus draysoni	GFNI	PRJNA350713
Cricotopus parbicinctus	GFNF	PRJNA350713
Crioscolia alcione	GAXT	PRJNA195615
Crossocerus quadrimaculatus	GBWH	PRJNA252271	dev_stage: adult,tissue_type: whole organism
Cryptocercus wrighti	GAZN02	PRJNA219546
Ctenocephalides felis	GAYP02	PRJNA219547
Ctenopseustis herana	GGET	PRJNA236627
Ctenopseustis obliquana	GGEO	PRJNA236626
Cucujus clavipes	GDNW	PRJNA286510	dev_stage: adult,tissue_type: whole organism
Cuerna arida	GECZ	PRJNA303150
Culex tarsalis	GFDL	PRJNA360148	dev_stage: adult,isolation_source: collected by dry-ice baited traps,tissue_type: salivary glands
Culicoides sonorensis	GAWM	PRJNA238338
Cuterebra austeni breed wildtype,	GCLX	PRJNA267933	dev_stage: adult,tissue_type: whole organism
Cybister lateralimarginalis breed wildtype,	GDLH	PRJNA286512	dev_stage: adult,tissue_type: whole organism
Cycadothrips chadwicki breed wildtype,	GCZM	PRJNA272236	dev_stage: adult,tissue_type: whole organism
Cydia pomonella	GDKB	PRJNA289066
Cylas formicarius	GEOI	PRJNA322367
Cylindromyia sp. CylindSp011	GGHB	PRJNA433892	tissue_type: whole insect
Dactylopius confusus breed wildtype	GCWQ	PRJNA272237	dev_stage: adult,tissue_type: whole organism
Daktulosphaira vitifoliae breed wildtype	GDEB	PRJNA272174	dev_stage: adult,tissue_type: whole organism
Dalbulus maidis breed wildtype	GCWP	PRJNA272239	dev_stage: adult,tissue_type: whole organism
Dastarcus helophoroides	GBCX	PRJNA242452
Dasyhelea sp. Cera B11	GGAN	PRJNA406831	tissue_type: whole insect
Dasymutilla gloriosa	GBOQ	PRJNA252348	dev_stage: adult,tissue_type: whole organism
Dasypoda hirtipes	GBMP	PRJNA252212	dev_stage: adult,tissue_type: whole organism
Dasypogon diadema	GFGB	PRJNA361480
Delia antiqua	GAWI	PRJNA208983	dev_stage: eggs\, larvae\, pupae\, and adults
Delta sp. AD-2014	GBMR	PRJNA252171	dev_stage: adult,tissue_type: whole organism
Dendrocerus carpenteri	GBLL	PRJNA252162	dev_stage: adult,isolation_source: Lab culture INSerlTCCRAAPEI-21,tissue_type: whole organism
Dendrocerus carpenteri	GBOS	PRJNA252710
Dendroctonus frontalis	GAFI	PRJNA187208	tissue_type: whole larvae and pupae\, and head\, thorax\, and abdomen of adults
Dendroctonus ponderosae	GABX	PRJNA178770
Dendroctonus ponderosae	GAFW	PRJNA189792	tissue_type: adults
Dendroctonus ponderosae	GAFX	PRJNA189795	tissue_type: adults
Dendroctonus ponderosae	GDAR	PRJNA269763	host: Pinus contorta
Dendroctonus ponderosae	GGKQ	PRJNA437510	dev_stage: pharate pupa (prepupa),isolation_source: fallen logs,tissue_type: ehad
Deropeltis erythrocephala breed wildtype	GDZH	PRJNA286357	dev_stage: adult,tissue_type: whole organism
Diabrotica virgifera virgifera	GHNJ	PRJNA490283
Diabrotica virgifera virgifera	GHRK	PRJNA490283
Diabrotica virgifera virgifera	GBSB	PRJNA260164
Diachasma alloeum	GECN	PRJNA283787
Diachasmimorpha longicaudata	GELG	PRJNA317427	isolation_source: IGEAF lab strain,tissue_type: whole body
Diadegma insulare isolate 2012_Diadegma_adults	GHVY	PRJNA565442	host: Plutella xylostella,tissue_type: whole adult
Diadegma insulare isolate 2012_parasitized_DBM_larvae	GHVZ	PRJNA565442	host: Plutella xylostella,tissue_type: whole larvae
Diadromus collaris	GEZZ	PRJNA225661
Diadromus collaris	GAPR	PRJNA225661	host: Plutella xylostella,tissue_type: venom gland
Diaeretus essigellae	GBWM	PRJNA252278	dev_stage: adult,tissue_type: whole organism
Diapherodes gigantea breed breeding	GDCD	PRJNA273031	dev_stage: nymph,tissue_type: head and thorax
Diaphorina citri	GACJ	PRJNA176468
Diaphorina citri breed wildtype	GDFN	PRJNA272175	dev_stage: adult,tissue_type: whole organism
Diceroprocta semicincta	GGPH	PRJNA355175
Dichelops melacanthus	GBES	PRJNA246259	dev_stage: adults,host: soybean,tissue_type: antennae
Dictyophara europaea breed wildtype	GDEP	PRJNA272176	dev_stage: adult,tissue_type: whole organism
Diestrammena asynamora breed breeding,	GCPG	PRJNA273032	dev_stage: adult,tissue_type: whole organism
Diglyphus isaea	GBLP	PRJNA252350	dev_stage: adult,tissue_type: whole organism
Dimorphodes sp. AD-2015 breed wildtype	GDZO	PRJNA286361	tissue_type: head and thorax
Dinetus pictus	GBLS	PRJNA252320	dev_stage: adult,tissue_type: whole organism
Dineutus sp. AD-2015 breed wildtype	GDNB	PRJNA286516	dev_stage: adult,tissue_type: whole organism
Dinoponera quadriceps	GANS	PRJNA217939	tissue_type: venom gland
Diodontus minutus	GBMA	PRJNA252322	dev_stage: adult,tissue_type: whole organism
Dioxys cincta	GBPP	PRJNA252246	dev_stage: adult,tissue_type: whole organism
Diplatys sp. AD-2014 breed wildtype	GDCS	PRJNA273033	dev_stage: adult,tissue_type: whole organism
Diplonychus rusticus breed wildtype	GDED	PRJNA272177	tissue_type: whole organism
Diploptera punctata breed wildtype	GDYG	PRJNA286363	dev_stage: adult,tissue_type: whole organism
Diprion pini	GBUO	PRJNA252226	dev_stage: adult,isolation_source: collected on Pinus sylvestris,tissue_type: whole organism
Discoelius zonalis	GBMF	PRJNA252211	dev_stage: adult,tissue_type: whole organism
Dixa sp. Dix1	GGBH	PRJNA406831	tissue_type: whole insect
Dolichurus corniculus	GBNO	PRJNA252204	dev_stage: adult,tissue_type: whole organism
Drosophila ercepeae	GADP	PRJNA172931
Drosophila malerkotliana malerkotliana	GADM	PRJNA172931
Drosophila malerkotliana pallens	GADQ	PRJNA172931
Drosophila merina	GADS	PRJNA172931
Drosophila miranda	GALP	PRJNA208862
Drosophila montana	GECM	PRJNA300939
Drosophila pseudoananassae nigrens	GADR	PRJNA172931
Drosophila pseudoananassae pseudoananassae	GAEJ	PRJNA172931	dev_stage: adult,tissue_type: whole body
Drosophila serrata	GAHN	PRJNA193659
Dryadaula visaliella	GENH	PRJNA298054	dev_stage: adult,isolation_source: flew to light,tissue_type: abdomen
Dryadaula visaliella	GEOD	PRJNA298054	dev_stage: adult,isolation_source: flew to light,tissue_type: abdomen
Dryops sp. AD-2015	GDMY	PRJNA286519	dev_stage: adult,tissue_type: whole organism
Dryudella pinguis	GBON	PRJNA252123	dev_stage: adult,tissue_type: whole organism
Dufourea dentiventris	GBTY	PRJNA252203	dev_stage: adult,tissue_type: whole organism
Dyseriocrania griseocapitella	GEOC	PRJNA298054	dev_stage: larva,tissue_type: entire organism
Dyseriocrania subpurpurella	GASY02	PRJNA219549	dev_stage: adult
Ecdyonurus insignis	GCCL	PRJNA266156	dev_stage: adult,tissue_type: whole organism
Echinophthirius horridus breed wildtype	GDEJ	PRJNA272178	isolation_source: collected from Phoca vitulina,tissue_type: whole organism
Echmepteryx hageni breed wildtype	GCWY	PRJNA272240	dev_stage: adult,tissue_type: whole organism
Ectobius sylvestris breed wildtype	GDYP	PRJNA286364	tissue_type: whole organism
Ectopsocus briggsi	GAPT02	PRJNA219550
Elampus spina	GBWX	PRJNA252148	dev_stage: adult,tissue_type: whole organism
Elaphrus aureus breed wildtype	GDPI	PRJNA286520	dev_stage: adult,tissue_type: whole organism
Elasmus sp. AD-2014	GCUU	PRJNA272303	dev_stage: adult,tissue_type: whole organism
Elipsocus kuriliensis breed wildtype	GDFL	PRJNA272179	dev_stage: adult,tissue_type: whole organism
Elisabethiella stueckenbergi	GBTW	PRJNA252158	dev_stage: adult,isolation_source: reared from fig,tissue_type: whole organism
Ellipsidion sp. AD-2015 breed wildtype	GDYE	PRJNA286365	dev_stage: nymph,tissue_type: whole organism
Embidopsocus sp. AD-2014 breed wildtype	GDFK	PRJNA272180	dev_stage: adult,tissue_type: whole organism
Empoasca fabae breed wildtype	GCVV	PRJNA272241	dev_stage: adult,tissue_type: whole organism
Empusa pennata	GAWT02	PRJNA219551	dev_stage: juvenil
Enallagma hageni	GAEQ	PRJNA185185	dev_stage: embryo
Encarsia formosa	GBVN	PRJNA252167	dev_stage: adult,tissue_type: whole organism
Enchenopa latipes breed wildtype	GCWI	PRJNA272226	dev_stage: adult,tissue_type: whole organism
Enteucha acetosae	GEOE	PRJNA298054	dev_stage: larva,isolation_source: host plant Rumex,tissue_type: entire organism
Eogystia hippophaecolus	GFBH	PRJNA328551	tissue_type: Whole larvae body
Epeolus variegatus	GBPW	PRJNA252262	dev_stage: adult,tissue_type: whole organism
Ephemera danica	GAUK02	PRJNA219552	dev_stage: adult
Epidares nolimetangere breed wildtype	GDXL	PRJNA286367	dev_stage: nymph,tissue_type: head and forelegs
Epilachna varivestis	GFPI	PRJNA352408	tissue_type: Regurgitant
Epiophlebia superstes	GAVW02	PRJNA219553	dev_stage: adult
Epiphyas postvittana	GCVX	PRJNA236624
Episymploce sundaica breed wildtype	GDYC	PRJNA286368	dev_stage: adult,tissue_type: whole organism
Episyron rufipes	GBQL	PRJNA252283	dev_stage: adult,tissue_type: whole organism
Episyrphus balteatus	GCFM	PRJNA267940	dev_stage: adult,tissue_type: whole organism
Ergaula capucina	GDBS	PRJNA273034	dev_stage: adult,tissue_type: whole organism
Eriocrania semipurpurella	GFQP	PRJNA377940	host: Birch,tissue_type: antenna
Eristalis pertinax	GCGL	PRJNA267941	dev_stage: adult,tissue_type: whole organism
Essigella californica	GAZF02	PRJNA219554
Eucera nigrescens	GBPG	PRJNA252141	dev_stage: adult,tissue_type: whole organism
Eucera plumigera	GBLY	PRJNA252119	dev_stage: adult,tissue_type: whole organism
Eucera syriaca	GBLZ	PRJNA252121	dev_stage: adult,tissue_type: whole organism
Eucharis adscendens	GCUN	PRJNA272307	dev_stage: adult,tissue_type: whole organism
Eucorydia yasumatsui breed wildtype	GDZF	PRJNA286371	dev_stage: nymph,tissue_type: whole organism
Eudarcia simulatricella	GENR	PRJNA298054	dev_stage: adult,isolation_source: flew to light,tissue_type: abdomen
Eudarcia simulatricella	GEOF	PRJNA298054	dev_stage: adult,isolation_source: flew to light,tissue_type: abdomen
Euglossa dilemma	GBNP	PRJNA252310	dev_stage: adult,tissue_type: whole organism
Eumenes papillarius	GBMG	PRJNA252215	dev_stage: adult,tissue_type: whole organism
Euodynerus quadrifasciatus	GBNU	PRJNA252163	dev_stage: adult,tissue_type: whole organism
Eupelmus urozonus	GBMN	PRJNA252250	dev_stage: adult,isolation_source: reared from galls of Andricus quercuscalicis,tissue_type: whole organism
Euroleon nostras	GAXW02	PRJNA219555	dev_stage: adult
Eurycantha calcarata breed wildtype	GDVD	PRJNA286372	dev_stage: nymph,tissue_type: head and thorax
Eurychaeta muscaria	GGHD	PRJNA433892	tissue_type: whole insect
Eurycotis floridana breed wildtype	GDYS	PRJNA286373	dev_stage: adult,tissue_type: whole organism
Eurylophella sp. AD-2013	GAZG02	PRJNA219556
Eurytoma brunniventris	GBQC	PRJNA252308	dev_stage: adult,isolation_source: reared from galls of Andricus quercuscalicis,tissue_type: whole organism
Euscelidius variegatus	GFTU	PRJNA393620
Euschistus heros	GBER	PRJNA246125	dev_stage: adults,host: soybean,tissue_type: antennae
Eustalomyia vittipes breed wildtype	GCFC	PRJNA267942	dev_stage: adult,tissue_type: whole organism
Euthera bicolor breed wildtype	GCMA	PRJNA267943	dev_stage: adult,tissue_type: whole organism
Euthlastoblatta diaphana breed wildtype	GDZY	PRJNA286375	dev_stage: adult,tissue_type: whole organism
Eutolmus rufibarbis	GFGA	PRJNA361480	isolation_source: Natural habitat,tissue_type: Tisuue (mostly muscle)
Eutolmus rufibarbis	GFZR	PRJNA361480	isolation_source: Natural habitat,tissue_type: Thoracic gland
Euwallacea fornicatus	GBYD	PRJNA260703	isolation_source: Field
Extatosoma tiaratum	GAWG	PRJNA238833	tissue_type: midgut
Extatosoma tiaratum	GDZM	PRJNA286376	dev_stage: nymph,tissue_type: head and forelegs
Fannia canicularis isolate Fann	GHEZ	PRJNA505968	dev_stage: adult,isolation_source: laboratory culture,tissue_type: whole body
Ferdinandea cuprea	GCHQ	PRJNA267945	dev_stage: adult,tissue_type: whole organism
Fopius arisanus	GBYB	PRJNA259570
Forficula auricularia	GAAX	PRJNA172453
Forficula auricularia	GAYQ02	PRJNA219558
Formica exsecta	GFLV	PRJNA213662	dev_stage: Old Worker,isolation_source: female,tissue_type: whole body
Frankliniella cephalica	GAYE02	PRJNA219559	dev_stage: adult
Frankliniella occidentalis	GAXD	PRJNA234733
Frankliniella occidentalis breed wildtype	GCYR	PRJNA272242	dev_stage: adult,tissue_type: whole organism
Franklinothrips vespiformis breed wildtype	GDFM	PRJNA272181	dev_stage: adult,tissue_type: whole organism
Galloisiana yuasai	GAWN02	PRJNA219560
Gampsocleis gratiosa	GFSE	PRJNA352290	isolation_source: 14h/8h,tissue_type: whole organism
Ganaspis sp. G1	GAIW	PRJNA189658
Gasteruption tournieri	GBVG	PRJNA252337	dev_stage: adult,tissue_type: whole organism
Gelastocoris oculatus breed wildtype	GCXI	PRJNA272243	dev_stage: adult,tissue_type: whole organism
Geocoris sp. AD-2014 breed wildtype	GCWM	PRJNA272244	dev_stage: adult,tissue_type: whole organism
Glomeris pustulata	GAKW	PRJNA208707	dev_stage: adult,tissue_type: whole organism
Glossina palpalis gambiensis	GBRX	PRJNA260242	tissue_type: midgut
Glycaspis brimblecombei breed wildtype	GDFP	PRJNA272182	tissue_type: whole organism
Gmelinoides fasciatus	GEQE	PRJNA321360	isolation_source: Baikal\, Khul Bay\, Olkhon Gate\, vegetation,tissue_type: mesosome cross-section (all tissues)
Gomphocerus sibiricus breed Swiss alpine population	GHKV	PRJNA525981	isolation_source: Lab raised offspring of collected specimens,tissue_type: Whole body without gut
Gonolabis marginalis breed wildtype	GCPI	PRJNA273035	dev_stage: adult,tissue_type: whole organism
Gorytes laticinctus	GBNR	PRJNA252290	dev_stage: adult,tissue_type: whole organism
Graminella nigrifrons	GAQX	PRJNA200322
Graphocephala atropunctata	GEBQ	PRJNA299492
Graphocephala fennahi	GDEF	PRJNA272183	dev_stage: adult,tissue_type: whole organism
Grapholita dimorpha	GADJ	PRJNA182494
Grapholita molesta	GADK	PRJNA182706
Grapholitha molesta	GHNK	PRJNA548236
Gryllus veletis	GGSD	PRJNA479659
Gymnomerus laevipes	GBTN	PRJNA252161	dev_stage: adult,tissue_type: whole organism
Gymnoprosopa sp. milt015 isolate milt	GHEY	PRJNA505968	isolation_source: wild,tissue_type: whole body
Gymnosoma nitens	GGHC	PRJNA433892	tissue_type: whole insect
Gyna lurida breed wildtype	GDZJ	PRJNA286383	tissue_type: whole organism
Hadrurus spadix	GFAH	PRJNA340270	tissue_type: Venom gland
Haemaphysalis longicornis breed wildtype	GHLT	PRJNA541862	host: goat,isolation_source: Moist soil
Haematobia irritans	GFDG	PRJNA359481
Haematobia irritans	GGLM	PRJNA429442
Haematomyzus elephantis breed wildtype	GDEI	PRJNA272185	tissue_type: whole organism
Halictus quadricinctus	GBQP	PRJNA252292	dev_stage: adult,tissue_type: whole organism
Haliplus fluviatilis breed wildtype	GDMW	PRJNA286525	dev_stage: adult,tissue_type: whole organism
Halocaridinides trigonophthalma isolate Halocaridinides_trigonopthalma_TRI_1_20_2014,	GHBI	PRJNA244748	isolation_source: Tarama-jima,tissue_type: Whole animal
Halyomorpha halys	GDCO	PRJNA242849
Halyomorpha halys	GBHT	PRJNA248431
Harmonia axyridis isolate adults reared under short day condition and long day conditon	GHLY	PRJNA511760	isolation_source: adults reared under short day condition,tissue_type: whole insect
Heliconius cydno	GGKC	PRJNA437326	isolation_source: lab,tissue_type: egg & larvae
Hemideina thoracica	GFBW	PRJNA353021
Hemimerus sp. AD-2014 breed wildtype	GDCU	PRJNA273036	dev_stage: adult,tissue_type: whole organism
Hemipsocus chloroticus breed wildtype	GDDZ	PRJNA272186	dev_stage: adult,tissue_type: whole organism
Heriades truncorum	GBQK	PRJNA252294	dev_stage: adult,tissue_type: whole organism
Hermannia gibba	GEYB	PRJNA339058	dev_stage: adult,isolation_source: pooled individuals from natural populations,tissue_type: pooled individuals
Hespenedra chilensis breed wildtype	GCXG	PRJNA272247	dev_stage: adult,tissue_type: whole organism
Heterobathmia pseuderiocrania	GEOG	PRJNA298054	dev_stage: larva,tissue_type: entire organism
Heterocaecilius solocipennis breed wildtype	GDEU	PRJNA272187	dev_stage: adult,tissue_type: whole organism
Heterodontonyx sp. AD-2014	GBNZ	PRJNA252300	dev_stage: adult,tissue_type: whole organism
Heterogammarus sophianosii	GEPR	PRJNA321360	isolation_source: Baikal\, Cape Izhimej\, diving\, rocks\, pebbles,tissue_type: mesosome cross-section (all tissues)
Heteropelma amictum	GBPJ	PRJNA252184	dev_stage: adult,tissue_type: whole organism
Heteropsilopus ingenuus	GCGO	PRJNA267950	dev_stage: adult,tissue_type: whole organism
Heteropsylla cubana breed wildtype	GCXB	PRJNA272248	dev_stage: adult,tissue_type: whole organism
Heteropteryx dilatata breed wildtype	GDUS	PRJNA286390	dev_stage: nymph,tissue_type: head and thorax
Hirondellea gigas	GEZX	PRJNA328366	dev_stage: Adult,isolation_source: Ocean trench,tissue_type: Adult
Hyalella azteca	GEHV	PRJNA312414	isolation_source: not applicible,tissue_type: whole animal
Hyalella azteca	GAJQ	PRJNA188322
Hyalellopsis carinata	GEQF	PRJNA321360	isolation_source: Baikal\, Maloe More,tissue_type: mesosome cross-section (all tissues)
Hyalellopsis costata	GEQG	PRJNA321360	isolation_source: Baikal\, Maloe More,tissue_type: mesosome cross-section (all tissues)
Hyalellopsis grisea	GEQH	PRJNA321360	isolation_source: Baikal\, Maloe More,tissue_type: mesosome cross-section (all tissues)
Hyalellopsis setosa	GEQI	PRJNA321360	isolation_source: Baikal\, Maloe More,tissue_type: mesosome cross-section (all tissues)
Hyalellopsis stebbingi	GEQJ	PRJNA321360	isolation_source: Baikal\, Ushkanii Isl.\, outside of Pescherka bay\, rocks\, sand,tissue_type: mesosome cross-section (all tissues)
Hyalomma excavatum	GEFH	PRJNA311286	dev_stage: adult,tissue_type: salivary glands
Hygrobia nigra breed wildtype	GFUN	PRJNA392270	dev_stage: adult,tissue_type: whole organism
Hylaeus variegatus	GBPS	PRJNA252252	dev_stage: adult,tissue_type: whole organism
Hyles euphorbiae	GCDK	PRJNA267878	dev_stage: juvenile,tissue_type: mixed
Hypocaccus fitchi	GDLI	PRJNA286537	dev_stage: adult,tissue_type: whole organism
Hypochthonius rufulus	GEYP	PRJNA339058	dev_stage: adult,isolation_source: pooled individuals from natural populations,tissue_type: pooled individuals
Hyposoter didymator	GBPE	PRJNA252197	dev_stage: adult,tissue_type: whole organism
Hypothenemus hampei	GDLS	PRJNA279497	host: Coffea arabica,isolation_source: coffee berry
Hypothenemus hampei isolate Hypothenemus	GGYO	PRJNA489192	host: coffee,tissue_type: whole body
Ibalia leucospoides ensiger	GBVM	PRJNA252355	dev_stage: adult,tissue_type: whole organism
Ichneumon albiger	GBWC	PRJNA252186	dev_stage: adult,tissue_type: whole organism
Idiosystatus acutiusculus breed wildtype	GCXZ	PRJNA272251	dev_stage: adult,tissue_type: whole organism
Idotea baltica breed wild-caught	GGMN	PRJNA451082	dev_stage: adult,tissue_type: whole body
Ilyocoris cimicoides breed wildtype	GDEW	PRJNA272189	tissue_type: whole organism
Incisitermes marginipennis breed breeding	GDBO	PRJNA273038	dev_stage: adult,tissue_type: whole organism
Inocellia crassicornis	GAZH02	PRJNA219567	dev_stage: larva
Ischnodemus falicus breed wildtype	GCXH	PRJNA272252	dev_stage: adult,tissue_type: whole organism
Ischnoptera deropeltiformis breed wildtype	GDEC	PRJNA272190	tissue_type: whole organism
Ischnura elegans	GFWX	PRJNA401426	isolation_source: tissue,tissue_type: whole
Ixodes persulcatus	GBXQ	PRJNA263101	tissue_type: whole body
Ixodes ricinus	GEFM	PRJNA311553	dev_stage: adult,tissue_type: gut
Ixodes ricinus	GEGO	PRJNA312361	dev_stage: adult,isolation_source: Ceske Budejovice\, Czech Republic,tissue_type: salivary glands
Ixodes ricinus	GANP	PRJNA217984	dev_stage: nymph
Ixodes ricinus	GBIH	PRJNA183509
Ixodes ricinus	GCJO	PRJNA270980	dev_stage: adult,tissue_type: midgut
Ixodes ricinus	GFVZ	PRJNA395009
Ixodes scapularis	GBBN	PRJNA230499
Ixodes scapularis	GHJT	PRJNA531218
Ixodes scapularis	GBSR	PRJNA255043	tissue_type: whole organism
Jalysus sp. AD-2014 breed wildtype	GCXL	PRJNA272253	dev_stage: adult,tissue_type: whole organism
Jasus edwardsii	GGHM	PRJNA386609
Katamenes arbustorum	GBQQ	PRJNA252307	dev_stage: adult,tissue_type: whole organism
Kerria lacca	GBDO	PRJNA233434	dev_stage: Crawlers,host: Flemingia macrophylla,tissue_type: Whole organism
Kerria lacca	GBDP	PRJNA239151	dev_stage: Crawlers after settlement,tissue_type: Whole organism
Kerria lacca	GBDY	PRJNA239395	dev_stage: Soon after fertilization,tissue_type: Whole organism
Labidocera madurae	GFWO	PRJNA324849
Lachaisea equicollis	GBPB02	PRJNA252138	dev_stage: adult,isolation_source: reared from fig,tissue_type: whole organism
Lachesilla abiesicola breed wildtype	GDEL	PRJNA272191	dev_stage: adult,tissue_type: whole organism
Lachesilla contraforcepeta breed wildtype	GCWJ	PRJNA272254	dev_stage: adult,tissue_type: whole organism
Ladella sp. AD-2014 breed wildtype	GCXO	PRJNA272255	dev_stage: adult,tissue_type: whole organism
Lagria hirta	GDPQ	PRJNA286540	dev_stage: adult,tissue_type: whole organism
Lamproblatta albipalpus breed breeding	GCPS	PRJNA273039	dev_stage: adult,tissue_type: whole organism
Largus californicus breed wildtype isolate LrspL2 - Largus californicus	GCXR	PRJNA272803	dev_stage: adult,tissue_type: whole organism
Largus californicus breed wildtype isolate LrspL1 - Largus californicus	GCXX	PRJNA272256	dev_stage: adult,tissue_type: whole organism
Larinus minutus	GDLA	PRJNA286543	dev_stage: adult,tissue_type: whole organism
Latrodectus hesperus	GBCS	PRJNA242358
Latrodectus tredecimguttatus	GANL	PRJNA215735	tissue_type: venom gland
Laupala cerasina	GGFB	PRJNA429662
Lenophila dentipes	GCFT	PRJNA267953	dev_stage: adult,tissue_type: whole organism
Lepas anatifera	GGJM	PRJNA437397	dev_stage: Non mature,isolation_source: Wild,tissue_type: Cement gland
Lepicerus sp. AD-2013	GAZB02	PRJNA219569	dev_stage: adult
Lepidotrigona ventralis	GFOP	PRJNA388008
Leptinotarsa decemlineata	GEEF	PRJNA297027
Leptomastix dactylopii	GBNE	PRJNA252201	dev_stage: adult,tissue_type: whole organism
Leptopilina boulardi	GGGI	PRJNA429130
Leptopilina clavipes	GAXY02	PRJNA219570
Leptopilina heterotoma	GAJC	PRJNA202370
Lestica clypeata	GBTQ	PRJNA252220	dev_stage: adult,tissue_type: whole organism
Leucospis dorsigera	GBWK	PRJNA252311	dev_stage: adult,tissue_type: whole organism
Leucozona lucorum	GCME	PRJNA267954	dev_stage: adult,tissue_type: whole organism
Leuctra sp. AD-2013	GAUF02	PRJNA219571	dev_stage: adult
Libethra strigiventris breed wildtype	GDXF	PRJNA286397	tissue_type: head and 6 legs
Linevichella vortex	GERH	PRJNA321360	isolation_source: Baikal\, Bolshie Koty\, Zhulische cove\, rocky shore,tissue_type: mesosome cross-section (all tissues)
Liogma simplicicornis	GEMK	PRJNA319613	isolation_source: swamp,tissue_type: whole organism
Liopterus haemorrhoidalis breed wildtype	GFUI	PRJNA392045	tissue_type: whole organism
Lipara lucens	GAZD02	PRJNA219572
Liposcelis bostrychophila	GAYV02	PRJNA219573
Liris sp. AD-2014	GBOU	PRJNA252147	dev_stage: adult,tissue_type: whole organism
Lispe sydneyensis breed wildtype	GCGA	PRJNA267956	dev_stage: adult,tissue_type: whole organism
Lithobius forficatus	GBKE	PRJNA198080
Lithurgus chrysurus	GBMJ	PRJNA252207	dev_stage: adult,tissue_type: whole organism
Llanquihuea pilosa breed wildtype	GCWX	PRJNA272258	dev_stage: adult,tissue_type: whole organism
Loboptera decipiens breed wildtype	GDYK	PRJNA286399	dev_stage: adult,tissue_type: whole organism
Locusta migratoria	GBFE	PRJNA245374	tissue_type: the fat body and the ovary
Locusta migratoria manilensis	GCGJ	PRJNA273436	host: Poaceae,tissue_type: neuron
Lonchoptera bifurcata	GCMR	PRJNA267957	dev_stage: adult,tissue_type: whole organism
Longivalvus nubilus breed wildtype	GDEV	PRJNA272192	dev_stage: adult,tissue_type: whole organism
Lophocorona astiptica	GEOJ	PRJNA298054	dev_stage: adult,tissue_type: entire organism
Lopidea amorphae breed wildtype	GCXF	PRJNA272259	dev_stage: adult,tissue_type: whole organism
Loxostege sticticalis	GFCJ	PRJNA349765
Lychas buchari	GALL	PRJNA201351	tissue_type: telson venom gland
Lygaeus equestris breed wildtype	GDFJ	PRJNA272193	dev_stage: adult,tissue_type: whole organism
Lygaeus turcicus breed wildtype	GCYB	PRJNA272260	dev_stage: adult,tissue_type: whole organism
Lygus hesperus	GDHC	PRJNA284294
Lygus hesperus	GBHO	PRJNA238835
Lygus hesperus	GBRD	PRJNA210219
Lymantria dispar	GDDM	PRJNA80181
Lysmata amboinensis breed Scarlet Skunk Cleaner Shrimp	GHOJ	PRJNA548450	isolation_source: Sri Lanka,tissue_type: Whole body
Machilis hrabei	GAUM02	PRJNA219574	dev_stage: adult
Machimus arthriticus	GFFZ	PRJNA361480	isolation_source: Natural habitat,tissue_type: Tisue (mostly muscle)
Machimus arthriticus	GFZQ	PRJNA361480	isolation_source: Natural habitat,tissue_type: Thoracic gland
Macrobrachium australiense	GHDT	PRJNA476471
Macrobrachium koombooloomba	GHDU	PRJNA476471	isolation_source: Queensland: Tully River,tissue_type: Gill\, antennal gland\, eye stalk and intestine muscle tissues
Macrobrachium nipponense	GHMG	PRJNA388226
Macrobrachium nipponense	GCVG	PRJNA278700
Macrobrachium novaehollandiae	GHDW	PRJNA476471
Macrobrachium tolmerum	GHDQ	PRJNA476471
Macrocentrus marginator	GBWD	PRJNA252187	dev_stage: adult,tissue_type: whole organism
Macrohectopus branickii	GEQK	PRJNA321360	isolation_source: Baikal\, "Station 1" across from ISU Biostation \, plankton net 100-0 m,tissue_type: mesosome cross-section (all tissues)
Macrohomotoma gladiata breed wildtype	GCXQ	PRJNA272262	dev_stage: adult,tissue_type: whole organism
Macropereiopus parvus	GEQM	PRJNA321360	isolation_source: Baikal\, Selenga shoals\, silt,tissue_type: mesosome cross-section (all tissues)
Macropereiopus wagneri	GEQL	PRJNA321360	isolation_source: Baikal\, Olkhon Gate\, rocks\, silt\, pebbles,tissue_type: mesosome cross-section (all tissues)
Macropis fulvipes	GBNX	PRJNA252296	dev_stage: adult,tissue_type: whole organism
Macrosiagon limbatum	GDPU	PRJNA286549	dev_stage: adult,tissue_type: whole
Macrosiphum euphorbiae	GAAF	PRJNA173897	dev_stage: adult,tissue_type: salivary gland
Macrosiphum euphorbiae	GAOM	PRJNA216124	dev_stage: mixed developmental stages,tissue_type: whole body
Manduca sexta	GETI	PRJNA81039
Mantis religiosa	GASW02	PRJNA219575	dev_stage: adult
Mantoida sp. AD-2015 breed wildtype	GDUO	PRJNA286401	dev_stage: adult,tissue_type: whole organism
Mantophasma sp. AD-2014 breed wildtype	GDBV	PRJNA273040	dev_stage: nymph,tissue_type: whole organism
Marinogammarus marinus breed In natura	GHCW	PRJNA497972	isolation_source: sea coast,tissue_type: Whole body	GHCW: TSA: Marinogammarus marinus breed In natura, transcriptome shotgun assembly
Masaris aegyptiacus aegyptiacus	GBOH	PRJNA252149	dev_stage: adult,tissue_type: whole organism
Mastigoproctus giganteus	GDAQ	PRJNA236168
Meccus pallidipennis	GEVD	PRJNA323400	host: Triatoma,tissue_type: Salivary Gland
Medauroidea extradentata breed wildtype	GDZR	PRJNA286403	tissue_type: head and thorax
Megachile willughbiella	GBQN	PRJNA252282	dev_stage: adult,tissue_type: whole organism
Megacopta cribraria breed wildtype	GCXV	PRJNA272264	dev_stage: adult,tissue_type: whole organism
Megacormus gertschi	GFBG	PRJNA320105	dev_stage: adult,tissue_type: venom gland
Megacrania phelaus breed wildtype	GDWN	PRJNA286404	tissue_type: head and thorax
Megalodontes cephalotes	GBQG	PRJNA252287	dev_stage: adult,tissue_type: whole organism
Megaloprepus caerulatus	GEXY	PRJNA336267	isolation_source: natural treehole,tissue_type: entire thorax
Megalopta genalis	GELL	PRJNA282469	isolation_source: Nests collected on Barro Colorado Island\, Panama,tissue_type: brain
Megalurothrips sjostedti	GAJY	PRJNA192262
Meganyctiphanes norvegica	GETT	PRJNA324094	dev_stage: adult
Megaphragma amalphitanum	GFME	PRJNA344956	tissue_type: Italy
Megaselia abdita	GCMU	PRJNA267960	dev_stage: adult,tissue_type: whole organism
Megastigmus spermotrophus	GCPB	PRJNA274192
Megatibicen dorsatus breed wildtype	GCYV	PRJNA272295	dev_stage: adult,tissue_type: whole organism
Meinertellus cundinamarcensis	GAUG02	PRJNA219577	dev_stage: adult
Melanaphis sacchari	GFXV	PRJNA412816	dev_stage: adult,host: Sorghum bicolor,tissue_type: Whole body
Melanoliarus placitus breed wildtype	GCZE	PRJNA272269	dev_stage: adult,tissue_type: whole organism
Melanostoma scalare	GCGT	PRJNA267962	dev_stage: adult,tissue_type: whole organism
Melitta haemorrhoidalis	GBVK	PRJNA252208	dev_stage: adult,tissue_type: whole organism
Mellinus arvensis	GBOY	PRJNA252206	dev_stage: adult,tissue_type: whole organism
Meloe violaceus	GATA02	PRJNA219578	dev_stage: adult
Mengenilla moldrzyki	GACY	PRJNA181027	dev_stage: adult,tissue_type: whole organism
Menopon gallinae	GAWR02	PRJNA219579
Meroplius fasciculatus	GCNI	PRJNA267964	dev_stage: adult,tissue_type: whole organism
Mesembrina meridiana breed wildtype	GCFN	PRJNA267965	dev_stage: adult,tissue_type: whole organism
Mesopsocus unipunctatus breed wildtype	GDDT	PRJNA272196	dev_stage: adult,tissue_type: whole organism
Mesovelia mulsanti breed wildtype	GCXS	PRJNA272265	dev_stage: adult,tissue_type: whole organism
Metabetaeus lohena	GHAP	PRJNA244748
Metabetaeus minutus	GHAO	PRJNA244748
Metaphatus ochraceus	GEOL	PRJNA298054	dev_stage: adult,isolation_source: flew to light,tissue_type: entire organism
Metaphatus ochraceus	GEOM	PRJNA298054	dev_stage: adult,isolation_source: flew to light,tissue_type: entire organism
Metaphycus flavus	GBVC	PRJNA252130	dev_stage: adult,tissue_type: whole organism
Metatropis rufescens breed wildtype	GDFA	PRJNA272197	dev_stage: mixed,tissue_type: whole organism
Metcalfa pruinosa breed wildtype	GDFH	PRJNA272198	dev_stage: adult,tissue_type: whole organism
Methana parva breed wildtype	GDWT	PRJNA286405	dev_stage: adult,tissue_type: whole organism
Microdynerus nugdunensis	GBVS	PRJNA252193	dev_stage: adult,tissue_type: whole organism
Micromalthus debilis	GDOQ	PRJNA286555	dev_stage: larva,tissue_type: whole organism
Microplitis demolitor	GANH	PRJNA214515	tissue_type: venom glands
Microplitis mediator	GGCK	PRJNA396461
Microplitis tuberculifer	GFZI	PRJNA416404	tissue_type: whole body
Micropterix calthella	GACP	PRJNA181028
Micropterna lateralis	GELV	PRJNA317524	isolation_source: intermittent stream,tissue_type: whole larvae
Micruropus glaber	GEQN	PRJNA321360	isolation_source: Baikal\, Kultuk,tissue_type: mesosome cross-section (all tissues)
Micruropus parvulus	GEQO	PRJNA321360	isolation_source: Baikal\, exit from Proval bay,tissue_type: mesosome cross-section (all tissues)
Micruropus wahlii	GEQP	PRJNA321360	isolation_source: Baikal\, Bolshie Koty\, ISU Biostation\, sand,tissue_type: mesosome cross-section (all tissues)
Monosapyga clavicornis	GBWQ	PRJNA252301	dev_stage: adult,tissue_type: whole organism
Musca domestica	GARN	PRJNA227268	dev_stage: Larvae,tissue_type: Whole Body
Mydaea urbana	GGHG	PRJNA433892	tissue_type: whole insect
Myrmecia gulosa	GGFG	PRJNA429730	tissue_type: venom apparatus
Nabicula subcoleoptrata breed wildtype	GCVW	PRJNA272267	dev_stage: adult,tissue_type: whole organism
Nasonia giraulti	GFOZ	PRJNA339536	dev_stage: Adult female,host: Sarcophaga bullata,isolation_source: Lab strain,tissue_type: Venom gland and venom reservoir
Nasonia giraulti	GBEC	PRJNA241010	tissue_type: head
Nasonia vitripennis	GFPC	PRJNA339536	dev_stage: Adult female,host: Sarcophaga bullata,isolation_source: Lab strain,tissue_type: Venom gland and venom reservoir
Nasonia vitripennis	GBEB	PRJNA240970	dev_stage: adult,tissue_type: head
Nauphoeta cinerea breed breeding	GDCI	PRJNA273041	dev_stage: adult,tissue_type: whole organism
Neocalanus flemingeri	GHLB	PRJNA496596	dev_stage: CV,tissue_type: Whole animal
Neolepas marisindica isolate 14	GHFC	PRJNA516093	isolation_source: sea water (ENVO:00002149),tissue_type: body column
Neomysis awatschensis	GDFV	PRJNA287057	tissue_type: whole
Neopseustis meyricki	GEOS	PRJNA298054	dev_stage: adult,tissue_type: head and thorax
Nephilengys cruentata	GEWZ	PRJNA330839
Nephrocerus atrapilus	GCGE	PRJNA267971	dev_stage: adult,tissue_type: whole organism
Nessorhinus gibberulus breed wildtype	GCYF	PRJNA272268	dev_stage: adult,tissue_type: whole organism
Netelia sp. AD-2014	GBMY	PRJNA252150	dev_stage: adult,tissue_type: whole organism
Netelia testacea	GBVT	PRJNA252199	dev_stage: adult,tissue_type: whole organism
Nysson niger	GBNN	PRJNA252266	dev_stage: adult,tissue_type: whole organism
Odontogammarus calcaratus	GEQQ	PRJNA321360	isolation_source: Baikal\, Selenga shoals\, silt,tissue_type: mesosome cross-section (all tissues)
Odynerus spinipes	GBWT	PRJNA252265	dev_stage: adult,tissue_type: whole organism
Ommatogammarus albinus	GEQR	PRJNA321360	isolation_source: Baikal\, Bolshie Koty\, across from ISU Biostation,tissue_type: mesosome cross-section (all tissues)
Oncopeltus fasciatus breed wildtype	GCXY	PRJNA272270	dev_stage: adult,tissue_type: whole organism
Onthophagus nigriventris	GAQW	PRJNA231725	dev_stage: 3rd instar larval and prepupal,tissue_type: mixed
Oodera sp. AD-2014	GBUD	PRJNA252356	dev_stage: adult,isolation_source: reared from wood of Acacia sp.,tissue_type: whole organism
Orasema simulatrix	GBTU	PRJNA252165	dev_stage: adult,tissue_type: whole organism
Oratosquilla oratoria	GFFH	PRJNA360549	tissue_type: eyestalk\, muscle\, sexual\, intestinal and viscus
Oratosquilla oratoria	GHDR	PRJNA513161	tissue_type: muscle
Oratosquilla oratoria	GHJD	PRJNA531041	tissue_type: muscle
Oratosquilla oratoria	GGQQ	PRJNA475657	tissue_type: muscle
Orchesella cincta	GAMM	PRJNA211851
Oreina cacaliae	GDPL	PRJNA286569	dev_stage: adult,tissue_type: whole organism
Oreophoetes peruana breed wildtype	GDWM	PRJNA286419	tissue_type: head and thorax
Orestes mouhotii breed wildtype	GDZN	PRJNA286420	dev_stage: adult,tissue_type: head and thorax
Orius insidiosus breed wildtype	GCYL	PRJNA272271	dev_stage: adult,tissue_type: whole organism
Orius laevigatus	GBGB	PRJNA191591	tissue_type: Salivary gland
Ormyrus sp. AD-2014	GBUU	PRJNA252239	dev_stage: adult,isolation_source: reared from galls of Andricus quercuscalicis,tissue_type: whole organism
Ornithodoros brasiliensis	GETE	PRJNA318033	host: dogs and humans,tissue_type: Salivary gland
Ornithodoros erraticus	GFWV	PRJNA401392	host: Sus scrofa,tissue_type: Gut
Ornithodoros moubata	GFJQ02	PRJNA377416	host: Sus scrofa,tissue_type: gut
Ornithodoros rostratus	GCJJ	PRJNA270484
Ornithodoros turicata	GDIC	PRJNA281459	dev_stage: Adult,host: Gopherus polyphemus,isolation_source: tortoise burrow,tissue_type: Synganglion
Ornithodoros turicata	GDIE	PRJNA281459	dev_stage: Adult,host: Gopherus polyphemus,isolation_source: tortoise burrow,tissue_type: Synganglion
Ornithodoros turicata	GGLE	PRJNA446065	host: Neotoma,isolation_source: Vertebrate hosts,tissue_type: Salivary glands
Oropsylla silantiewi	GAWY	PRJNA237990
Orothrips kelloggi breed wildtype	GCXT	PRJNA272273	dev_stage: adult,tissue_type: whole organism
Orthodera novaezealandiae breed breeding	GCPN	PRJNA273044	dev_stage: adult,tissue_type: whole organism
Orussus abietinus	GAUJ02	PRJNA219586	dev_stage: adult
Orussus unicolor	GBTS	PRJNA252209	dev_stage: adult,tissue_type: whole organism
Osmia bicornis isolate obic3	GHGC	PRJNA411946	dev_stage: adult,isolation_source: Pool of 5 females,tissue_type: Head and abdomen
Osmia cornuta	GAGH	PRJNA185987
Osmia cornuta isolate ocor1	GHFP	PRJNA411946	dev_stage: adult,isolation_source: Pool of 5 females,tissue_type: Head and abdomen
Osmia cornuta isolate ocor2	GHFT	PRJNA411946	dev_stage: adult,isolation_source: Pool of 5 females,tissue_type: Head and abdomen
Osmia cornuta isolate ocor4	GHFX	PRJNA411946	dev_stage: adult,isolation_source: Pool of 5 females,tissue_type: Head and abdomen
Osmia cornuta	GBUK	PRJNA252331	dev_stage: adult,tissue_type: whole organism
Osmylus fulvicephalus	GAYC02	PRJNA219587	dev_stage: adult
Ostrinia furnacalis	GAQJ	PRJNA228958
Ostrinia nubilalis	GAHP	PRJNA190899
Ostrinia nubilalis	GAVD	PRJNA232037
Oxyacanthus curtus	GEPA	PRJNA321360	isolation_source: Baikal\, Olkhon Gate\, rocks\, silt\, pebbles,tissue_type: mesosome cross-section (all tissues)
Oxyacanthus flavus	GEPB	PRJNA321360	isolation_source: Baikal\, Olkhon Gate\, rocks\, silt\, pebbles,tissue_type: mesosome cross-section (all tissues)
Oxyacanthus sowinskii	GEPC	PRJNA321360	isolation_source: Baikal\, exit from Chivyrkuj bay\, silt,tissue_type: mesosome cross-section (all tissues)
Oxybelus bipunctatus	GBLU	PRJNA252321	dev_stage: adult,tissue_type: whole organism
Oxysternon conspicillatum	GEXM	PRJNA339294	dev_stage: adult,isolation_source: pastureland next to an Andino forest,tissue_type: Fat body
Pachycrepoideus vindemmiae	GBWL	PRJNA252316	dev_stage: adult,tissue_type: whole organism
Pachypsylla celtidismamma breed wildtype	GCYC	PRJNA272274	dev_stage: adult,tissue_type: whole organism
Pachypsylla venusta	GAOP	PRJNA217831
Pachyschesis branchialis	GEQT	PRJNA321360	host: Acanthogammarus (Brachiuropus) grewingki,isolation_source: Baikal\, Near Ushkanii Isl.,tissue_type: mesosome cross-section (all tissues)
Palaemon argentinus	GEFN	PRJNA309860	tissue_type: whole organism
Palaemon varians	GFPG	PRJNA389547	isolation_source: salt marsh,tissue_type: whole body
Palaephatus luteolus	GENI	PRJNA298054	dev_stage: adult
Palaephatus nielseni	GEOP	PRJNA298054	dev_stage: adult,isolation_source: flew to light,tissue_type: abdomen
Palarus histrio	GBOC	PRJNA252142	dev_stage: adult,tissue_type: whole organism
Palicarinus puzyllii	GEQW	PRJNA321360	isolation_source: Baikal\, Sagan-Zaba\, rocks with Ulotrix,tissue_type: mesosome cross-section (all tissues)
Pallasea cancelloides	GEQX	PRJNA321360	isolation_source: Angara river\, Irkutsk\, Yunost island\, Potamogeton,tissue_type: mesosome cross-section (all tissues)
Pallasea cancelloides	GERF	PRJNA321360	isolation_source: Baikal\, Listvyanka\, rocky shore,tissue_type: mesosome cross-section (all tissues)
Pallasea sp. gam7.3	GEQZ	PRJNA321360	isolation_source: Baikal\, exit from Chivyrkuj bay\, silt,tissue_type: mesosome cross-section (all tissues)
Pallaseopsis kessleri	GEQY	PRJNA321360	isolation_source: Baikal\, exit from Chivyrkuj bay\, silt,tissue_type: mesosome cross-section (all tissues)
Panchlora nivea	GDWQ	PRJNA286426	dev_stage: adult,tissue_type: whole organism
Panchlora nivea breed wildtype	GGLV	PRJNA445562	dev_stage: adult,isolation_source: collected from natural environment in Florida,tissue_type: whole body
Pandorites podoceroides	GERA	PRJNA321360	isolation_source: Caspian sea,tissue_type: mesosome cross-section (all tissues)
Panonychus citri	GAGU	PRJNA191866	dev_stage: Adult
Panonychus citri	GALS	PRJNA210346	dev_stage: Adult
Panonychus ulmi	GCAC	PRJNA271858	host: Prunus domestica var. Brompton
Papilio polytes	GGKB	PRJNA437326	isolation_source: lab,tissue_type: egg & larvae
Paracyclopina nana	GCJT	PRJNA268783	tissue_type: whole
Paragymnomerus spiricornis	GDLP	PRJNA286601	dev_stage: adult,tissue_type: whole organism
Paraheptagyia tonnoiri	GGBA	PRJNA406831	tissue_type: whole insect
Paralithodes camtschaticus	GHGY	PRJNA524065
Paranisacantha sp. AD-2015 breed wildtype	GDYI	PRJNA286427	dev_stage: nymph,tissue_type: head and thorax
Parapallasea borowskii	GERK	PRJNA321360	isolation_source: Baikal\, Near Ushkanii Isl.,tissue_type: mesosome cross-section (all tissues)
Pararge aegeria	GAIX	PRJNA192659	tissue_type: ovary
Paratemnopteryx couloniana breed wildtype	GDZI	PRJNA286432	dev_stage: adult,tissue_type: whole organism
Pardosa pseudoannulata	GCVO	PRJNA280366	isolation_source: Paddy field,tissue_type: ovary
Pardosa pseudoannulata	GCVS	PRJNA280366	isolation_source: Paddy field,tissue_type: poison gland
Pardosa pseudoannulata	GCVT	PRJNA280366	isolation_source: Paddy field,tissue_type: poison gland
Pardosa pseudoannulata	GCKE	PRJNA277111	tissue_type: cephalothorax
Pardosa pseudoannulata	GGRD	PRJNA431702
Parhyale hawaiensis	GFVL	PRJNA399131
Parides eurimedes	GAXH02	PRJNA219589	dev_stage: adult
Parischnogaster nigricans	GBMW	PRJNA252175	dev_stage: adult,tissue_type: whole organism
Parnopes grandior	GBXA	PRJNA252317	dev_stage: adult,tissue_type: whole organism
Passaloecus eremita	GBVL	PRJNA252213	dev_stage: adult,tissue_type: whole organism
Pectinophora gossypiella	GDQN	PRJNA293973
Pediaspis aceris	GBWU	PRJNA252312	dev_stage: adult,tissue_type: whole organism
Pedicia vetusta	GEMI	PRJNA319613	isolation_source: swamp,tissue_type: whole organism
Pelecinus polyturator	GBVU	PRJNA252202	dev_stage: adult,tissue_type: whole organism
Peloridium pomponorum breed wildtype	GCZG	PRJNA272276	dev_stage: adult,tissue_type: whole organism
Pemphredon lugens	GBQH	PRJNA252288	dev_stage: adult,tissue_type: whole organism
Penaeus aztecus	GEUA	PRJNA326516	isolation_source: Charleston Harbor\, South Carolina,tissue_type: hepatopancreas
Penaeus vannamei breed wildtype	GGUT	PRJNA411958
Penicillidia dufourii	GCGM	PRJNA267980	dev_stage: adult,isolation_source: collected from Myotis myotis,tissue_type: whole organism
Pentagonurus dawydowi	GEQV	PRJNA321360	isolation_source: Baikal\, Olkhon Gate\, rocks\, silt\, pebbles,tissue_type: mesosome cross-section (all tissues)
Pepsis grossa	GAXS	PRJNA195615
Pergagrapta polita	GBWZ	PRJNA252274	dev_stage: adult,tissue_type: whole organism
Perilampus aeneus	GBLT	PRJNA252318	dev_stage: adult,tissue_type: whole organism
Periplaneta americana	GEIF	PRJNA315589	isolation_source: China: Nanjing,tissue_type: midgut
Periplaneta americana	GFCQ	PRJNA356979	dev_stage: adult,isolation_source: Laboratory colony,tissue_type: CNS
Periplaneta americana	GAWS02	PRJNA219590	dev_stage: adult
Periplaneta americana breed wildtype	GBJC	PRJNA251501	tissue_type: testis
Peripsocus phaeopterus	GDDU	PRJNA272201	dev_stage: adult,tissue_type: whole organism
Perla marginata	GATV02	PRJNA219591	dev_stage: adult
Peruphasma schultei	GAWJ02	PRJNA219592	dev_stage: adult
Peruphasma schultei	GHOS	PRJNA221630
Phaedon cochleariae	GBUI	PRJNA210148	dev_stage: larval,tissue_type: gut\, fat body\, malpighian tubules\, glands
Phaeophilacris bredoides breed breeding	GDBR	PRJNA273046	dev_stage: adult,tissue_type: whole organism
Phalangium opilio	GDAO	PRJNA236250
Philocaenus barbarus	GBWB	PRJNA252152	dev_stage: adult,isolation_source: reared from fig,tissue_type: whole organism
Phlaeothripidae sp. AD-2014 breed wildtype	GCYQ	PRJNA272278	dev_stage: adult,tissue_type: whole organism
Photinus pyralis	GEOW	PRJNA321737	dev_stage: Adult,isolation_source: Commercial,tissue_type: Posterior abdomen
Photinus pyralis	GEZM	PRJNA328865
Phragmatobia fuliginosa	GCJS	PRJNA267893	tissue_type: whole organism
Phyllocrania paradoxa breed breeding	GDCH	PRJNA273049	dev_stage: adult,tissue_type: whole organism
Phyllodes eyndhovii	GCOO	PRJNA267894	dev_stage: adult,tissue_type: whole organism
Phyllomimus sinicus	GFRL	PRJNA390923	tissue_type: the whole body after head\, wings and gut were removed
Phylloscelis atra breed wildtype	GCYH	PRJNA272279	dev_stage: adult,tissue_type: whole organism
Phymata pennsylvanica breed wildtype	GCYI	PRJNA272280	dev_stage: adult,tissue_type: whole organism
Phymatopus californicus	GENJ	PRJNA298054	dev_stage: adult
Phymatopus californicus	GEOO	PRJNA298054	dev_stage: adult
Pieris rapae	GFMO	PRJNA382538	dev_stage: 5th instar caterpillar\, ND population\, Brassica diet,isolation_source: greenhouse-reared at University of Minnesota\, St. Paul\, MN\, USA,tissue_type: gut
Piezosternum calidum breed wildtype	GCWL	PRJNA272281	dev_stage: adult,tissue_type: whole organism
Pimpla flavicoxis	GBPM	PRJNA252191	dev_stage: adult,tissue_type: whole organism
Pipiza noctiluca	GCMW	PRJNA267984	dev_stage: adult,tissue_type: whole organism
Pison atrum	GBPO	PRJNA252200	dev_stage: adult,tissue_type: whole organism
Pissodes strobi	GAEO	PRJNA186387	tissue_type: whole adults
Planococcus citri	GAXF02	PRJNA219593
Planotortrix excessana	GGEU	PRJNA243920
Planotortrix octo	GGEV	PRJNA243922
Platycentropus radiatus	GASS02	PRJNA219594	dev_stage: adult
Platychelipus littoralis	GHXK	PRJNA575120
Platynothrus peltifer	GEYZ	PRJNA339058	dev_stage: adult,isolation_source: single individual from natural population,tissue_type: whole individual
Platypeza anthrax	GCGU	PRJNA267985	dev_stage: adult,tissue_type: whole organism
Plea minutissima breed wildtype	GDES	PRJNA272202	dev_stage: adult,tissue_type: whole organism
Plutella xylostella	GEYN	PRJNA335320	dev_stage: Adult,host: Radish,tissue_type: multi
Plutella xylostella	GBAC	PRJNA241391	dev_stage: larva,tissue_type: brain
Plutella xylostella	GFRV	PRJNA393236	isolation_source: Shidlaghatta_Bangalore,tissue_type: whole insect
Podagrion pachymerum	GBMI	PRJNA252219	dev_stage: adult,isolation_source: reared from Mantis religiosa ootheca,tissue_type: whole organism
Podalonia hirsuta	GBPX	PRJNA252272	dev_stage: adult,tissue_type: whole organism
Podisus maculiventris	GFUB	PRJNA237979
Podonomus sp. Cul2	GGAX	PRJNA406831	tissue_type: whole insect
Pogonognathellus sp. AD-2013	GATD02	PRJNA219595	dev_stage: adult
Pogonomyrmex californicus	IAAD	PRJDB4319
Polistes canadensis	GAFR	PRJNA188273	dev_stage: queens
Polistes dominula	GEDB	PRJNA291219	tissue_type: half-head
Polistes dominula	GBWR	PRJNA252304	dev_stage: adult,tissue_type: whole organism
Polistes fuscatus	GDFS	PRJNA287145
Polistes metricus	GDHQ	PRJNA287152
Polistes metricus	GBGV	PRJNA242774
Pollenia sp. poln016 isolate poln	GHEX	PRJNA505968	dev_stage: adult,isolation_source: wild,tissue_type: whole body
Pollicipes pollicipes	GGCH	PRJNA394196
Polydesmus angustus	GBKG	PRJNA222647
Polyommatus icarus	GAST02	PRJNA219596	dev_stage: adult
Polypedilum nubifer	GGBC	PRJNA406831	tissue_type: whole insect
Polyphaga aegyptiaca breed wildtype	GDWJ	PRJNA286439	dev_stage: adult,tissue_type: whole organism
Polyxenus lagurus	GBKF	PRJNA222654
Pompilus cinereus	GBWE	PRJNA252245	dev_stage: adult,tissue_type: whole organism
Ponana quadralaba breed wildtype	GCZF	PRJNA272282	dev_stage: adult,tissue_type: whole organism
Popa spurca breed breeding	GCPO	PRJNA273050	dev_stage: nymph,tissue_type: whole organism
Popillia japonica	GARJ	PRJNA233626	tissue_type: antenna
Portunus sanguinolentus	GFZC	PRJNA415705	isolation_source: China: Shantou\, Guangdong,tissue_type: ovary and testis
Portunus trituberculatus	GFFJ	PRJNA361004	isolation_source: Sea,tissue_type: eyestalk
Premolis semirufa	GFNN	PRJNA382571	isolation_source: areas of rubber tree plantation for industrial purposes\, in Sao Francisco do Para\, Para\, Brazil,tissue_type: integument
Priacma serrata	GACO	PRJNA181032
Prionyx kirbii	GBQI	PRJNA252299	dev_stage: adult,tissue_type: whole organism
Procambarus clarkii	GARH	PRJNA205889	dev_stage: adult,tissue_type: Eyestalk
Procambarus clarkii	GBEV	PRJNA205889	tissue_type: Eyestalk\, brain\, hemocytes\, gills\, testis\, ovary\, hepatopancreas\, heart\, green gland\, ventralganglia\, Y-organ\, hypodermis\, muscle
Procladius villosimanus	GGAY	PRJNA406831	tissue_type: whole insect
Proreus simulans breed wildtype	GDCB	PRJNA273051	dev_stage: adult,tissue_type: whole organism
Prosapia bicincta breed wildtype	GCYJ	PRJNA272284	dev_stage: adult,tissue_type: whole organism
Prosarthria teretrirostris	GAZT02	PRJNA219598	dev_stage: juvenil
Protonemura ausonia breed wildtype	GDBP	PRJNA273052	dev_stage: nymph,tissue_type: whole organism
Psenulus fuscipennis	GBNH	PRJNA252256	dev_stage: adult,tissue_type: whole organism
Pseudodiaptomus annandalei isolate RUC_Pann_01	GHWV	PRJNA558682	dev_stage: Adults,isolation_source: Aquaculture pond,tissue_type: collection of whole animals
Pseudogonalos hahnii	GBNJ	PRJNA252341	dev_stage: adult,tissue_type: whole organism
Pseudogonia rufifrons	GGHS	PRJNA433892	tissue_type: whole insect
Pseudomallada prasinus	GAVV02	PRJNA219548	dev_stage: adult
Pseudophasma velutinum breed wildtype	GDXC	PRJNA286445	tissue_type: head and thorax
Pseudopostega quadristrigella	GEOT	PRJNA298054	dev_stage: adult,isolation_source: flew to light,tissue_type: entire organism
Pseudoscolia sinaitica	GBNW	PRJNA252146	dev_stage: adult,tissue_type: whole organism
Psyttalia concolor	GCDX	PRJNA262710	tissue_type: Venom apparatus
Psyttalia lounsburyi	GCEQ	PRJNA262711
Pteromalus puparum	GECT	PRJNA276955	host: Pieris rapae,isolation_source: lab culture,tissue_type: whole female adults\, venom glands and female body carcasses
Ptilocerembia catherinae breed breeding	GDBY	PRJNA273053	dev_stage: adult,tissue_type: whole organism
Ptycta johnsoni breed wildtype	GCYD	PRJNA272286	dev_stage: adult,tissue_type: whole organism
Ptyssoptera sp. AB-2015	GERG	PRJNA298054	dev_stage: adult,isolation_source: flew to light,tissue_type: abdomen
Pyrrhocoris apterus	GFOX	PRJNA389968	dev_stage: adult,tissue_type: salivary gland
Pyrrhocoris apterus breed wildtype	GDFI	PRJNA272203	tissue_type: whole organism
Quartinia thebaica	GBOX	PRJNA252216	dev_stage: adult,tissue_type: whole organism
Ramulus artemis	GAWE	PRJNA238833	tissue_type: midgut
Ramulus artemis breed wildtype	GDXR	PRJNA286448	tissue_type: head and thorax
Ranatra linearis	GAYZ02	PRJNA219599
Raphidia ariadne	GACX	PRJNA181033	dev_stage: adult,tissue_type: whole organism
Reticulitermes aculabialis	GHMS	PRJNA545003
Reticulitermes flavipes	GEWY	PRJNA336029	isolation_source: Whole gut tissue from worker termites\, West Lafayette\, IN,tissue_type: Whole Gut
Reticulitermes labralis	GHNP	PRJNA548499
Reticulitermes santonensis breed wildtype	GDVA	PRJNA286449	tissue_type: whole organism
Reuteroscopus ornatus breed wildtype	GCYK	PRJNA272288	dev_stage: adult,tissue_type: whole organism
Rhagadochir virgo breed breeding	GDBX	PRJNA273054	dev_stage: adult,tissue_type: whole organism
Rhagoletis pomonella	GETQ	PRJNA324814
Rhagovelia antilleana	GFOS	PRJNA381852
Rhagovelia obesa breed wildtype	GCYP	PRJNA272289	dev_stage: adult,tissue_type: whole organism
Rhipidia sejuga	GEMJ	PRJNA319613	isolation_source: swamp,tissue_type: whole organism
Rhodinia newara	GBZE	PRJNA269319	dev_stage: 5th larva,tissue_type: silk glands
Rhodnius neglectus	GDKW	PRJNA292130	dev_stage: nymphs and adults,isolation_source: Itambaraca,tissue_type: salivary glands
Rhodnius prolixus	GAHY	PRJNA191820
Rhodnius prolixus	GHKJ	PRJNA191820
Rhodnius prolixus	GECK	PRJNA281760
Rhyacophila fasciata	GAXX02	PRJNA219600	dev_stage: larva
Rhyacophila nubila	GGRG	PRJNA478813	isolation_source: River stream,tissue_type: antenna
Rhynchium cyanopterum	GBOT	PRJNA252179	dev_stage: adult,tissue_type: whole organism
Rhynchophorus ferrugineus	GDKA	PRJNA275430	dev_stage: Adult,host: date palm,tissue_type: Antenna
Saldula saltatoria breed wildtype	GDER	PRJNA272204	dev_stage: adult,tissue_type: whole organism
Samia ricini	GBZD	PRJNA269319	dev_stage: 5th larva,tissue_type: silk glands
Sapromyza sciomyzina	GCEW	PRJNA267992	dev_stage: adult,tissue_type: whole organism
Sapyga quinquepunctata	GBWY	PRJNA252302	dev_stage: adult,tissue_type: whole organism
Sapygina decemguttata	GBPQ	PRJNA252248	dev_stage: adult,tissue_type: whole organism
Sarcophaga peregrina	GGEP	PRJNA417222
Sarcophaga sp. SarcoSp002	GGHT	PRJNA433892	tissue_type: whole insect
Scathophaga stercoraria isolate scat	GHFA	PRJNA505968	dev_stage: adult,isolation_source: wild,tissue_type: whole body
Scatopsidae sp. GD3	GGAV	PRJNA406831	tissue_type: whole insect
Sceliphron caementarium	GAXN	PRJNA195615
Sceliphron curvatum	GBNL	PRJNA252261	dev_stage: adult,tissue_type: whole organism
Schizaphis graminum breed wildtype	GCZI	PRJNA272290	dev_stage: adult,tissue_type: whole organism
Schizaphis graminum	GGMR	PRJNA450085
Schoenomyza sp. heca017 isolate heca	GHFE	PRJNA505968	dev_stage: adult,isolation_source: wild,tissue_type: whole body
Schultesia lampyridiformis breed breeding	GCPR	PRJNA273055	dev_stage: adult,tissue_type: whole organism
Scirpophaga incertulas	GETN	PRJNA258113	tissue_type: Larva
Scolia hirta	GBQJ	PRJNA252276	dev_stage: adult,tissue_type: whole organism
Scutelleridae sp. AD-2014 breed wildtype	GCYE	PRJNA272291	dev_stage: adult,tissue_type: whole organism
Sehirus cinctus breed wildtype	GCZB	PRJNA272292	dev_stage: adult,tissue_type: whole organism
Serangium japonicum	GGMU	PRJNA430037
Shelfordella lateralis breed wildtype	GDXP	PRJNA286452	dev_stage: adult,tissue_type: whole organism
Sialis lutaria	GABK	PRJNA181034
Simulium sp. Sim Corn	GGBP	PRJNA406831	tissue_type: whole insect
Sinaspidytes wrasei breed wildtype	GDNH	PRJNA286492	dev_stage: adult,tissue_type: whole organism
Sipha flava	GGMS	PRJNA450380
Sipyloidea biplagiata breed wildtype	GDCC	PRJNA273056	dev_stage: adult,tissue_type: head and thorax
Sipyloidea sipylus	GAWF	PRJNA238833	tissue_type: midgut
Sirex noctilio	GBOG	PRJNA252354	dev_stage: adult,tissue_type: whole organism
Sitobion avenae	GAPL	PRJNA196813	tissue_type: whole body
Sitodiplosis mosellana	GAKJ	PRJNA192921	tissue_type: whole body
Sitodiplosis mosellana	GBRL	PRJNA192921
Sitophilus oryzae	GEZY	PRJNA341819
Sitophilus oryzae	GGKK	PRJNA437510	dev_stage: pharate pupa (prepupa),isolation_source: laboratory strain,tissue_type: head
Smicromyrme rufipes	GBNQ	PRJNA252275	dev_stage: adult,tissue_type: whole organism
Sogatella furcifera	GFWP	PRJNA397829	dev_stage: fifth-instar first day,host: Oryza sativa,isolation_source: WBPH reared at no insecticide,tissue_type: whole body
Solenopsis invicta	GFUX	PRJNA393960
Spalangia cameroni	GBVV	PRJNA252176	dev_stage: adult,tissue_type: whole organism
Spathomorpha lancettifer breed wildtype	GDYH	PRJNA286455	dev_stage: nymph,tissue_type: 1 leg
Sphaeropthalma orestes	GAXP	PRJNA195615
Sphecius convallis	GBOB	PRJNA252349	dev_stage: adult,tissue_type: whole organism
Sphecodes albilabris	GBKZ	PRJNA252332	dev_stage: adult,tissue_type: whole organism
Sphex funerarius	GBQD	PRJNA252279	dev_stage: adult,tissue_type: whole organism
Spilomena beata	GBOA	PRJNA252217	dev_stage: adult,tissue_type: whole organism
Spinotectarchus acornutus	GDVL	PRJNA286457	tissue_type: 3 legs
Spodoptera exigua	GAFU	PRJNA188757
Spodoptera exigua	GAOQ	PRJNA219058
Spodoptera exigua	GAOR	PRJNA219058
Spodoptera exigua	GARL	PRJNA219058
Spodoptera frugiperda	GESP	PRJNA318819	dev_stage: adult,isolation_source: Frontier Agricultural Sciences\, Newark\, DE\, USA,tissue_type: brain
Spodoptera frugiperda	GFAB	PRJNA344686	isolation_source: Spodoptera frugiperda ovary,tissue_type: Ovarian
Spodoptera frugiperda	GHKU	PRJNA515785	isolation_source: Cell culture,tissue_type: Ovary
Spodoptera frugiperda	GCTM	PRJNA271593	tissue_type: Ovarian
Spodoptera litura	GEZO	PRJNA283976	host: Brassica juncea leaf,tissue_type: midgut head
Spodoptera litura	GBBY	PRJNA232395
Spodoptera litura	GBZS	PRJNA270564	host: lotus,tissue_type: whole body
Stagmatoptera biocellata breed breeding	GDBT	PRJNA273057	dev_stage: nymph,tissue_type: whole organism
Stelis punctulatissima	GBWV	PRJNA252295	dev_stage: adult,tissue_type: whole organism
Stenobothrus lineatus	GAUZ02	PRJNA219602
Stenodynerus steckianus	GBVQ	PRJNA252172	dev_stage: adult,tissue_type: whole organism
Stephanus serrator	GBMU	PRJNA252323	dev_stage: adult,tissue_type: whole organism
Stevenia sp. StevSp012	GGHU	PRJNA433892	tissue_type: whole insect
Stictocephala bisonia breed wildtype	GCZK	PRJNA272293	dev_stage: adult,tissue_type: whole organism
Stigmatomma oregonense	GAXR	PRJNA195615
Stimulopalpus japonicus breed wildtype	GDDS	PRJNA272205	dev_stage: adult,tissue_type: whole organism
Stizoides tridentatus	GBQO	PRJNA252284	dev_stage: adult,tissue_type: whole organism
Stizus continuus	GBNB	PRJNA252182	dev_stage: adult,tissue_type: whole organism
Stomorhina subapicalis breed wildtype	GCNB	PRJNA267997	dev_stage: adult,tissue_type: whole organism
Stomoxys calcitrans	GDIM	PRJNA188117	dev_stage: All,tissue_type: Whole fly
Stylops melittae	GAZM02	PRJNA219603	dev_stage: adult
Subilla sp. AD-2014	GAUI02	PRJNA219617	dev_stage: adult
Sundablatta sexpunctata breed wildtype	GDCJ	PRJNA273058	dev_stage: adult,tissue_type: whole organism
Supella longipalpa breed wildtype	GDWU	PRJNA286461	dev_stage: adult,tissue_type: whole organism
Sycophila biguttata	GBPD	PRJNA252140	dev_stage: adult,isolation_source: reared from galls of Andricus quercuscalicis,tissue_type: whole organism
Symmorphus murarius	GBML	PRJNA252214	dev_stage: adult,tissue_type: whole organism
Symploce sp. AD-2014 breed breeding	GDCG	PRJNA273059	dev_stage: adult,tissue_type: whole organism
Synergus umbraculus	GBWA	PRJNA252181	dev_stage: adult,isolation_source: reared from galls of Andricus quercuscalicis,tissue_type: whole organism
Syritta pipiens	GCND	PRJNA268001	dev_stage: adult,tissue_type: whole organism
Syrphophilus tricinctorius	GBOR	PRJNA252166	dev_stage: adult,tissue_type: whole organism
Systropha curvicornis	GBWF	PRJNA252259	dev_stage: adult,tissue_type: whole organism
Tabanus bromius	GDAI	PRJNA283639
Tachycixius pilosus breed wildtype	GDEX	PRJNA272206	dev_stage: adult,tissue_type: whole organism
Tachysphex fulvitarsis	GBPR	PRJNA252251	dev_stage: adult,tissue_type: whole organism
Tamarixia radiata	GBMM	PRJNA252131	dev_stage: adult,tissue_type: whole organism
Tanaostigmodes howardii	GBTR	PRJNA252177	dev_stage: adult,tissue_type: whole organism
Tanzaniophasma sp. AD-2013	GAXB02	PRJNA219604
Tegeticula yuccasella	GEOV	PRJNA298054	dev_stage: adult,isolation_source: raised from yucca pod,tissue_type: abdomen
Telchin licus	GBAS	PRJNA241452	tissue_type: whole body
Telenomus podisi	GBEU	PRJNA246261	dev_stage: adults,host: stink bug,tissue_type: whole body
Telenomus sp. AD-2014	GBNC	PRJNA252183	dev_stage: adult,tissue_type: whole organism
Teleogryllus commodus	GBHB	PRJNA252786	tissue_type: brain
Teleopsis dalmanni	GBBP	PRJNA240197
Teleopsis whitei	GBBQ	PRJNA241109
Telmatogeton pectinata	GGBB	PRJNA406831	tissue_type: whole insect
Telmatopelopia nemorum	GGAZ	PRJNA406831	tissue_type: whole insect
Tenthredo koehleri	GAWW02	PRJNA219605	dev_stage: adult
Termitogeton planus isolate nymph	GHXB	PRJNA560101	tissue_type: head
Tetragonula carbonaria	GBTL	PRJNA252240	dev_stage: adult,tissue_type: whole organism
Tetramorium bicarinatum	GASM	PRJNA233988
Tetrix subulata	GASQ02	PRJNA219606	dev_stage: adult
Thanasimus formicarius	GDPC	PRJNA286592	dev_stage: adult,tissue_type: whole organism
Thaumetopoea pityocampa	GBYY	PRJNA232643	dev_stage: L5 larvae\, pupae and adults,tissue_type: entire body
Thaumetopoea pityocampa	GBYZ	PRJNA232643	dev_stage: L5 larvae\, pupae and adults,tissue_type: entire body
Thaumetopoea pityocampa	GBZB	PRJNA232643	dev_stage: L5 larvae\, pupae and adults,tissue_type: entire body
Themira biloba	GBGG	PRJNA218740
Theocolax elegans	GBPF	PRJNA252160	dev_stage: adult,tissue_type: whole organism
Therea bernhardti breed wildtype	GDVQ	PRJNA286466	dev_stage: larva,tissue_type: whole organism
Thermobia domestica	GASN02	PRJNA219608
Thermobia domestica breed Firebrat	GHEH	PRJNA492313	dev_stage: adult,isolation_source: Laboratory culture,tissue_type: Gut
Thrips palmi	GAXC02	PRJNA219609	dev_stage: adult
Thrips tabaci isolate Punjab-Faridkot	GFQQ	PRJNA392363	dev_stage: Adults and Nymphs,host: Cotton,tissue_type: Whole body tissue
Thyreus orbatus	GBLR	PRJNA252319	dev_stage: adult,tissue_type: whole organism
Thyridopteryx ephemeraeformis	GENM	PRJNA298054	dev_stage: larva
Thyridopteryx ephemeraeformis	GEOQ	PRJNA298054	dev_stage: larva
Timema bartmani	GFPP	PRJNA380865
Timema californicum	GFPS	PRJNA380865
Timema cristinae	GAVX02	PRJNA219610
Timema cristinae	GFPT	PRJNA380865
Timema douglasi	GFPU	PRJNA380865
Timema genevievae	GFPR	PRJNA380865
Timema monikensis	GFPV	PRJNA380865
Timema podura	GFPW	PRJNA380865
Timema poppensis	GFPX	PRJNA380865
Timema shepardi	GFPY	PRJNA380865
Timema tahoe	GFPZ	PRJNA380865
Tineola bisselliella	GENN	PRJNA298054	dev_stage: adult,isolation_source: lab culture,tissue_type: entire organism
Tineola bisselliella	GEOR	PRJNA298054	dev_stage: adult,isolation_source: lab culture,tissue_type: entire organism
Tiphia femorata	GBWN	PRJNA252281	dev_stage: adult,tissue_type: whole organism
Tipula maxima	GACZ	PRJNA181035	dev_stage: adult,tissue_type: whole organism
Tirachoidea westwoodii breed breeding	GCPH	PRJNA273047	dev_stage: adult,tissue_type: whole organism
Tischeria quercitella	GENO	PRJNA298054	dev_stage: adult,isolation_source: flew to light,tissue_type: entire organism
Tischeria quercitella	GEOU	PRJNA298054	dev_stage: adult,isolation_source: flew to light,tissue_type: entire organism
Tivia sp. AD-2015 breed wildtype	GDYD	PRJNA286468	dev_stage: adult,tissue_type: whole organism
Tomicus yunnanensis	GFJU	PRJNA362869	host: Pinus yunnanensis,tissue_type: Whole bodies
Torymus bedeguaris	GBQA	PRJNA252313	dev_stage: adult,isolation_source: reared from galls of Diplolepis rosae,tissue_type: whole organism
Toxorhynchites sp. Toxo	GGBL	PRJNA406831	tissue_type: whole insect
Trachyaretaon brueckneri breed breeding	GDBU	PRJNA273060	dev_stage: adult,tissue_type: whole organism
Tremex magus	GBLX	PRJNA252117	dev_stage: adult,tissue_type: whole organism
Trialeurodes vaporariorum	GAWX02	PRJNA219611	dev_stage: adult
Triarthria setipennis	GAVA02	PRJNA219612	dev_stage: adult
Triatoma dimidiata	GFMJ	PRJNA304741	dev_stage: Eggs\, Larva 1 to 5 and Adusts
Triatoma dimidiata	GECL	PRJNA300554	dev_stage: 5th instar nymph,tissue_type: salivary glands
Triatoma infestans	GEMB	PRJNA314811	tissue_type: integument
Triatoma infestans	GFMC	PRJNA304741	dev_stage: Eggs\, Larva 1 to 5 and Adusts
Triatoma infestans	GBBI	PRJNA238208	tissue_type: salivary glands
Trichocera saltator	GAXZ02	PRJNA219613
Trichocorixa calva breed wildtype	GCYZ	PRJNA272296	dev_stage: adult,tissue_type: whole organism
Trichogramma chilonis	GGKM	PRJNA434796	isolation_source: India,tissue_type: entire insect
Trichogramma chilonis	GGRL	PRJNA412985	tissue_type: adult
Trichogramma evanescens	GBMC	PRJNA252243	dev_stage: adult,tissue_type: whole organism
Tricholepidion gertschi	GASO02	PRJNA219614
Trichomalopsis sarcophagae	GFPB	PRJNA339536	dev_stage: Adult female,host: Sarcophaga bullata,isolation_source: Lab strain,tissue_type: Venom gland and venom reservoir
Trichoplusia ni	GEEM	PRJNA308418	tissue_type: Ovary
Trichoplusia ni	GBKU	PRJNA260558
Trichopria drosophilae	GBUQ	PRJNA252238	dev_stage: adult,isolation_source: reared on Drosophila melanogaster,tissue_type: whole organism
Triodia sylvina	GAVB02	PRJNA219615
Trionymus caricis breed wildtype	GCYT	PRJNA272297	dev_stage: adult,tissue_type: whole organism
Trioza urticae breed wildtype	GCYX	PRJNA272298	dev_stage: adult,tissue_type: whole organism
Tripteroides aranoides	GGBM	PRJNA406831	tissue_type: whole insect
Trissolcus semistriatus	GBUP	PRJNA252237	dev_stage: adult,isolation_source: reared from Eurygaster eggs,tissue_type: whole organism
Tropidacris collaris breed breeding	GDBW	PRJNA273061	dev_stage: adult,tissue_type: whole organism
Tryonicus parvus breed wildtype	GDWV	PRJNA286471	dev_stage: adult,tissue_type: whole organism
Trypoxylon figulus	GBWO	PRJNA252286	dev_stage: adult,tissue_type: whole organism
Trypoxylus dichotomus	GAQV	PRJNA231720	dev_stage: 3rd instar larval and prepupal,tissue_type: mixed
Trypoxylus dichotomus	GGAH	PRJNA394040	dev_stage: larva,tissue_type: larva
Tuberolachnus salignus breed wildtype	GCYY	PRJNA272299	dev_stage: adult,tissue_type: whole organism
Tupiocoris notatus	GFBA	PRJNA343704
Ulopa reticulata breed wildtype	GDEO	PRJNA272207	dev_stage: adult,tissue_type: whole organism
Ulurumyia macalpinei	GGHH	PRJNA433892	tissue_type: whole insect
Unaspis euonymi breed wildtype	GCZJ	PRJNA272300	dev_stage: adult,tissue_type: whole organism
Urocerus augur	GBPI	PRJNA252157	dev_stage: adult,tissue_type: whole organism
Urolepis rufipes	GFPA	PRJNA339536	dev_stage: Adult female,host: Sarcophaga bullata,isolation_source: Lab strain,tissue_type: Venom gland and venom reservoir
Uroleucon ambrosiae breed wildtype	GCZC	PRJNA272301	dev_stage: adult,tissue_type: whole organism
Valenzuela badiostigma breed wildtype	GDFB	PRJNA272208	dev_stage: adult,tissue_type: whole organism
Velia caprai	GAUO02	PRJNA219616	dev_stage: adult
Verticia nigra	GGHV	PRJNA433892	tissue_type: whole insect
Vespa crabro	GBQS	PRJNA252305	dev_stage: adult,tissue_type: whole organism
Vespula germanica	GBNG	PRJNA252254	dev_stage: adult,tissue_type: whole organism
Vidanoana flavomaculata breed wildtype	GCZD	PRJNA272302	dev_stage: adult,tissue_type: whole organism
Xenophasmina simile breed wildtype	GDZP	PRJNA286473	tissue_type: head and thorax
Xenophyes metoponcus breed wildtype	GDEM	PRJNA272209	dev_stage: adult,tissue_type: whole organism
Xenophysella greensladeae	GAYI02	PRJNA219618	dev_stage: adult
Xiphydria camelus	GBWJ	PRJNA252309	dev_stage: adult,tissue_type: whole organism
Xya variegata breed wildtype	GCPJ	PRJNA273062	dev_stage: adult,tissue_type: whole organism
Xyela alpigena	GADA	PRJNA181036	dev_stage: larva,tissue_type: whole organism
Xyela alpigena	GBVH	PRJNA252242	dev_stage: adult,isolation_source: larvae collected on Pinus cembra,tissue_type: whole organism
Xylobiops basilaris	GDNM	PRJNA286597	dev_stage: adult,tissue_type: whole organism
Xylocopa violacea	GBUM	PRJNA252333	dev_stage: adult,tissue_type: whole organism
Yponomeuta evonymellus	GASG02	PRJNA219619
Zacompsia fulva	GCNH	PRJNA268007	dev_stage: adult,tissue_type: whole organism
Zeugodacus cucumis	GFOU	PRJNA385731	dev_stage: adult,isolation_source: lab colony,tissue_type: whole body
Zorotypus caudelli	GAYA02	PRJNA219620
Zorotypus gurneyi	GABA	PRJNA172455
Zygaena fausta	GAYB02	PRJNA219621	dev_stage: adult

## Sheet: Lophotrocozoan
Platyhelminthes
Species	TSA project	Bioproject	Tissue origin
Bdelloura candida	GFKB	PRJNA379117	host: Limulus polyphemus,isolation_source: multiple worms from gills of single host,tissue_type: Whole Animal
Calicophoron daubneyi	GFUT	PRJNA396008
Dendrocoelum lacteum	GAKU	PRJNA207765
Dugesia japonica	GFJY	PRJNA379124	tissue_type: whole animal
Dugesia japonica	GALW	PRJNA183723	tissue_type: whole organism
Eudiplozoon nipponicum	GFYM	PRJNA381889	dev_stage: Adults,tissue_type: Whole
Fasciola hepatica	GEVX	PRJNA330752
Girardia dorotocephala	GEIG	PRJNA316134	tissue_type: whole animal
Girardia sp. Sanchez-2016	GEHB	PRJNA313460	isolation_source: Carolina Biological Supply Company,tissue_type: whole animal
Hymenolepis diminuta	GHNR	PRJNA546290	dev_stage: Adult and larval,host: Rattus norvegicus
Macrostomum lignano	GEXL	PRJNA330918
Macrostomum tuba	GFJZ	PRJNA379126	isolation_source: freshwater fish tank,tissue_type: Whole animal
Metorchis orientalis	GFXB	PRJNA329601	dev_stage: adult,tissue_type: gallbladder
Metorchis orientalis	GGVK	PRJNA474572
Microphallus sp. 'livelyi'	GFFK	PRJNA360970	dev_stage: metacercariae,host: Potamopyrgus antipodarum,tissue_type: metacerariae
Microphallus sp. 2 LB-2017	GFFL	PRJNA360970	dev_stage: metacercariae,host: Potamopyrgus estuarinus,tissue_type: metacercariae
Opisthorchis felineus	GBJA	PRJNA257351
Phagocata gracilis	GEGP	PRJNA312785	isolation_source: Carolina Biological Supply Company,tissue_type: whole animal
Phagocata morgani	GEKK	PRJNA316133	tissue_type: while animal
Phagocata velata	GFKV	PRJNA379127	isolation_source: Fresh water springs,tissue_type: Whole Animal
Procotyla fluviatilis	GAKZ	PRJNA205293
Psilotrema simillimum	GHGL	PRJNA516017
Schistocephalus solidus	GEEE	PRJNA304161
Schistosoma haematobium	GGGJ	PRJNA431931
Schistosoma japonicum	GEZP	PRJNA343582
Schistosoma mansoni	GDQY	PRJNA295042	dev_stage: egg
Schistosoma mansoni	GDUI	PRJNA298039	dev_stage: egg\, adult female\, adult male
Schmidtea mediterranea	GFPD	PRJNA390190	isolation_source: fresh water,tissue_type: whole animal
Schmidtea mediterranea	GFPN	PRJNA324545
Schmidtea mediterranea	GAKN	PRJNA205281
Schmidtea mediterranea	GAKV	PRJNA208294
Schmidtea mediterranea	GBEE	PRJNA241456	tissue_type: whole animal regenerating stages
Schmidtea mediterranea	GCZZ	PRJNA215411
Schmidtea mediterranea	GDAG	PRJNA215409
Schmidtea mediterranea	GBGQ	PRJNA252663
Schmidtea mediterranea	GFQI	PRJNA319244
Schmidtea polychroa	GFKA	PRJNA379151	isolation_source: fresh water,tissue_type: Whole animal
Schmidtea polychroa	GBZN	PRJNA271420
Sphaeridiotrema pseudoglobulus	GHGK	PRJNA516017
Triaenophorus nodulosus isolate Plc/Ad mix	GHIF	PRJNA526283	dev_stage: plerocercid\, adult,host: Perca fluviatilis
Trichobilharzia regenti	GDKR	PRJNA292737
Rotifera
Brachionus calyciflorus cultivar Obligate Parthenogen	GACL	PRJNA176859
Brachionus calyciflorus	GACQ	PRJNA177397	tissue_type: whole organism
Brachionus manjavacas	GFGK	PRJNA368952
Brachionus manjavacas	GARS	PRJNA195582
Brachionus plicatilis	GELX	PRJNA318936	tissue_type: whole
Rotaria magnacalcarata	GDRE	PRJNA295486	isolation_source: waterlouse,tissue_type: whole organism
Rotaria socialis	GDRD	PRJNA295487	isolation_source: waterlouse,tissue_type: whole organism
Rotaria sordida	GDRH	PRJNA295488	isolation_source: moss,tissue_type: whole organism
Rotaria tardigrada	GDRK	PRJNA295489	isolation_source: silt in pond,tissue_type: whole organism
Branchiopoda
Daphnia galeata	GGXW	PRJNA492212
Daphnia magna	GDIP	PRJNA284518
Daphnia magna	GDIQ	PRJNA284518
Daphnia magna breed VU lab culture isolate pooled Zn-exposed animals	GGRO	PRJNA476102	isolation_source: Climate room,tissue_type: whole animal
Daphnia magna	GGWI	PRJNA490613	dev_stage: adult,tissue_type: Whole body
Diaphanosoma celebensis	GGQP	PRJNA464191
Lingula anatina	GDJY	PRJNA286275
Phoronis australis	GFSC	PRJNA393252
Prociphilus tessellatus breed wildtype	GCZH	PRJNA272283	dev_stage: adult,tissue_type: whole organism
Triops newberryi	GEHY	PRJNA315010	isolation_source: USA: Las Cruces\, NM,tissue_type: Whole Organism
Annelida
Enchytraeus crypticus	GALF	PRJNA207507
Glossoscolex paulistus	GBIL	PRJNA253195	tissue_type: whole organism
Glycera dibranchiata	GASB	PRJNA234012	dev_stage: adult
Glycera fallax	GARV	PRJNA234017	dev_stage: Adult
Glycera tridactyla	GART	PRJNA234022	dev_stage: adult,tissue_type: body tissue (no venom glands)
Glycera tridactyla	GARU	PRJNA234021	dev_stage: Adult,tissue_type: Venom gland
Haementeria vizottoi	GDAE	PRJNA276902	isolation_source: dams,tissue_type: salivary complexes
Harmothoe imbricata	GGLP	PRJNA342906	isolation_source: Atlantic Ocean,tissue_type: Scale
Hirudo medicinalis	GBRF	PRJNA195129	tissue_type: ganglion
Hirudo verbana	GGIQ	PRJNA435743	dev_stage: adult,tissue_type: Central Nervous System
Hormogaster elisae	GAHS	PRJNA196484
Hormogaster samnitica	GAHR	PRJNA181254
Lamellibrachia satsuma	GEHO	PRJNA231974	tissue_type: vestiment
Lumbricus terrestris	GAND	PRJNA215262
Ophryotrocha diadema	GENQ	PRJNA269105	tissue_type: whole body
Paraescarpia echinospica isolate Haima2016	GHDL	PRJNA494962	isolation_source: cold seep area situated on the northern continental slope of the South China Sea
Perinereis aibuhitensis	GDAF	PRJNA277901	dev_stage: embryo,isolation_source: seawater,tissue_type: whole body
Platynereis dumerilii	GBZT	PRJNA271451
Pygospio elegans	GFPL	PRJNA386630
Spirobranchus lamarcki	GGGS	PRJNA433343
Streblospio benedicti	GDBG	PRJNA283543
Mollusca
Gastropoda
Aplysia californica	GAZL	PRJNA77701	tissue_type: salivary glands
Aplysia californica	GBAQ	PRJNA77701	tissue_type: hepatopancreas
Aplysia californica	GBAV	PRJNA77701	tissue_type: muscle
Aplysia californica	GBBE	PRJNA77701	tissue_type: hermaphroditic glands and other repoductive systems
Aplysia californica	GBBG	PRJNA77701	tissue_type: ovotestis
Aplysia californica	GBBV	PRJNA77701	tissue_type: other digestive parts
Aplysia californica	GBBW	PRJNA77701	tissue_type: heart
Aplysia californica	GBCZ	PRJNA77701	tissue_type: chemokine receptor
Aplysia californica	GBDA	PRJNA77701	tissue_type: gills
Bathyberthella antarctica	GFXA	PRJNA391256	tissue_type: foot
Biomphalaria glabrata	GBYT	PRJNA264063	tissue_type: whole body
Biomphalaria glabrata	GBYU	PRJNA264063	tissue_type: whole body
Biomphalaria glabrata	GBYV	PRJNA264063	tissue_type: whole body
Biomphalaria pfeifferi	GFMW	PRJNA383396
Bithynia siamensis goniomphalos	GAGS	PRJNA190834
Bithynia siamensis goniomphalos	GAQQ	PRJNA190834
Cepaea nemoralis	GFLU	PRJNA377398
Cipangopaludina cathayensis	GCEL	PRJNA264140
Clione limacina	GESV	PRJNA314884
Conus geographus	GAJN	PRJNA167726	tissue_type: venom gland
Conus gloriamaris	GFNK	PRJNA385205	tissue_type: venom gland
Conus lenavati	GCVH	PRJNA275458	tissue_type: venom duct
Conus lividus	GBFH	PRJNA246256	tissue_type: foot
Conus lividus	GBFI	PRJNA246256	tissue_type: foot
Conus sanguinolentus	GBFF	PRJNA246256	tissue_type: foot
Conus sanguinolentus	GBFG	PRJNA246256	tissue_type: foot
Conus sp. n. 1 NP-2014	GBFJ	PRJNA246256	tissue_type: foot
Conus sp. n. 1 NP-2014	GBFK	PRJNA246256	tissue_type: foot
Conus tribblei	GCVM	PRJNA275371	tissue_type: venom duct
Conus tribblei	GCJM	PRJNA273524	tissue_type: venom duct
Conus victoriae	GAIH	PRJNA196802	dev_stage: adult,tissue_type: venom gland
Crepidula atrasolea	GFWJ	PRJNA397078	isolation_source: Ft Pierce\, Florida\, USA,tissue_type: pooled whole embryos
Crepidula navicella	GELE	PRJNA294193	dev_stage: differentition,isolation_source: RNA extracted from embryonic material produced in lab,tissue_type: pooled embryos
Elysia cornigera	GBRW	PRJNA261510	tissue_type: whole individuals
Elysia timida	GBRM	PRJNA261510	tissue_type: whole individuals
Gemmula speciosa	GBRA	PRJNA251670	isolation_source: Marine benthic,tissue_type: venom duct
Haliotis discus hannai	GDAS	PRJNA277901	isolation_source: the embryos were collected at 22 degree centigrade seawater,tissue_type: mixed embryos and adults
Haliotis discus hannai	GEDJ	PRJNA301895	dev_stage: adult,tissue_type: digestive gland
Haliotis fulgens	GGVS	PRJNA453554
Haliotis laevigata	GFTT	PRJNA286263
Haliotis midae	GEYO	PRJNA257776
Haliotis midae	GEYR	PRJNA79815
Haliotis tuberculata	GEAU	PRJNA297974
Helix aspersa	GFHY	PRJNA375987	isolation_source: Petra\, Lesvos Island\, Greece,tissue_type: foot muscle
Limacina antarctica	GDRM	PRJNA295792	tissue_type: Whole Organism
Limacina helicina	GFNM	PRJNA386290
Limacina retroversa	GBXC	PRJNA260534	dev_stage: adult
Littorina littorea	GGCG	PRJNA421656	dev_stage: sexually mature,isolation_source: Kartesh,tissue_type: kidney
Littorina saxatilis	GHPE	PRJNA550990
Littorina saxatilis	GHUL	PRJNA550990
Littorina saxatilis	GHUM	PRJNA550990
Melibe leonina	GGCA	PRJNA420367	dev_stage: juvenile to adult,isolation_source: North America Pacific Ocean,tissue_type: Central nervous system
Mimachlamys varia	GGGO	PRJNA427371	dev_stage: adult,isolation_source: intertidal flat,tissue_type: digestive gland\, mantle\, gills\, adductor muscle and gonads
Neverita didyma	GHHQ	PRJNA515540	dev_stage: adult,isolation_source: marine water,tissue_type: whole body tissues
Physella acuta	GHAL	PRJNA497591	isolation_source: Lab maintained,tissue_type: whole-body
Pomacea canaliculata	GBZZ	PRJNA264139
Potamopyrgus antipodarum	GFLZ	PRJNA381223
Potamopyrgus antipodarum	GGFE	PRJNA423241
Rapana venosa	GDIA	PRJNA288836	tissue_type: larvae
Rapana venosa	GGVW	PRJNA400655	tissue_type: individuals
Saccostrea glomerata	GBJD	PRJNA253158
Saccostrea glomerata	GGIC	PRJNA434403
Saccostrea glomerata	GGZL	PRJNA487836	tissue_type: Pooled adult tissues and larvae
Saccostrea sp. non-mordax lineage J	GGZM	PRJNA487836	tissue_type: Pooled adult tissues and larvae
Semisulcospira coreana	GGNX	PRJNA453668
Tegula atra	GFBI	PRJNA348830	tissue_type: gills
Turridrupa cerithina	GBQZ	PRJNA260959	isolation_source: Marine benthic,tissue_type: venom duct
Unedogemmula bisaya	GBQY	PRJNA260871	isolation_source: Marine benthic,tissue_type: venom duct
Bivalvia
Adamussium colbecki	GGIA	PRJNA379393
Amblema plicata	GGMV	PRJNA436349
Bathymodiolus platifrons	GBXK	PRJNA235357	isolation_source: cold seep
Corbicula fluminea	GFYR	PRJNA414185
Crassostrea angulata	GGIZ	PRJNA415283	isolation_source: intertidal zone,tissue_type: mantle\, gill\, adductor\, gonad and labial palps
Crassostrea gigas	GGEL	PRJNA301543	isolation_source: coastal region sea water,tissue_type: pooled tissues
Crassostrea gigas	GECI	PRJNA417263	tissue_type: hepatopancreas
Crassostrea hongkongensis	GGKN	PRJNA415283	isolation_source: intertidal zone,tissue_type: mantle\, gill\, adductor\, gonad and labial palps
Crassostrea nippona	GGUV	PRJNA482778	isolation_source: intertidal zone,tissue_type: gill
Crassostrea virginica	GGQE	PRJNA517955	dev_stage: juvenile,isolation_source: Coastal lagoon system in the Gulf of Mexico,tissue_type: Digestive Gland
Crassostrea virginica	GHJJ	PRJNA474514	dev_stage: juvenile,isolation_source: Coastal lagoon system in the Gulf of Mexico,tissue_type: Gonad
Dreissena polymorpha	GHIW	PRJNA507340
Dreissena rostriformis bugensis	GHIX	PRJNA507340
Elliptio complanata	GAHW	PRJNA194430
Eurhomalea rufa	GFAG	PRJNA305471	isolation_source: marine,tissue_type: gamets
Limecola balthica balthica	GGAT	PRJNA384460
Limnoperna fortunei	GBGC	PRJNA248620
Lithophaga lithophaga	GFXL	PRJNA328907	tissue_type: pallial gland
Margaritifera margaritifera	GFHD	PRJNA369722
Mytilus californianus	GFIB	PRJNA375125	isolation_source: Goleta point,tissue_type: Accessory gland
Mytilus californianus	GFII	PRJNA375125	isolation_source: Goleta point,tissue_type: Phenol gland
Mytilus californianus	GFIH	PRJNA375125	isolation_source: Goleta point,tissue_type: Collagen gland
Mytilus edulis	GHII	PRJNA525607	tissue_type: inner and outer mantle
Mytilus edulis	GHAE	PRJNA494236
Mytilus edulis	GEEW	PRJEA75259	tissue_type: inner and outer mantle
Mytilus galloprovincialis	GAEM	PRJNA167773	tissue_type: digestive gland
Mytilus galloprovincialis	GAEN	PRJNA167773	tissue_type: digestive gland
Mytilus galloprovincialis	GHIK	PRJNA525609	tissue_type: inner and outer mantle
Mytilus galloprovincialis	GFZN	PRJNA362681	tissue_type: mantle
Mytilus galloprovincialis	GGUW	PRJNA484309	isolation_source: exposed rocky shore,tissue_type: branchia\, mantle
Mytilus trossulus	GHIJ	PRJNA525608	tissue_type: inner and outer mantle
Nodipecten subnodosus	GFNL	PRJNA348566
Nodipecten subnodosus	GFOO	PRJNA388311
Nodipecten subnodosus	GFVX	PRJNA399878
Paphia undulata	GGOH	PRJNA459966
Pecten maximus	GAOX	PRJNA222492
Pecten maximus	GGAF	PRJNA419464
Perna canaliculus	GGLA	PRJNA439164
Perna viridis	GEKL	PRJNA181275
Perna viridis	GGRR	PRJNA478494	tissue_type: foot
Phacoides pectinatus	GGWH	PRJNA282817
Pinctada fucata	GELH	PRJNA315354	isolation_source: diploid and triploid pearl oysters,tissue_type: mantle
Placopecten magellanicus	GADG	PRJNA182246	dev_stage: adult,tissue_type: eye
Pteria penguin	GEMO	PRJNA318657	tissue_type: mantle
Cephalopod
Abdopus aculeatus	GAGI	PRJNA188569	tissue_type: posterior venom gland
Chiroteuthis calyx	GGNC	PRJNA342927	isolation_source: California coast,tissue_type: arm
Dosidicus gigas	GHKL	PRJNA534469
Dosidicus gigas	GBGS	PRJNA181271	tissue_type: squid sucker
Dosidicus gigas	GGNG	PRJNA342927	isolation_source: Gulf of California,tissue_type: photophore
Euprymna scolopes	GEOX	PRJNA320238
Euprymna scolopes	GDAC	PRJNA282884	dev_stage: adult,isolation_source: Sand Shallows
Euprymna scolopes	GBHH	PRJNA253571
Euprymna tasmanica	GEXE	PRJNA337893
Hapalochlaena maculosa	GEXH	PRJNA337893
Hapalochlaena maculosa	GAGJ	PRJNA188571	tissue_type: posterior venom gland
Idiosepius notoides	GFNE	PRJNA337893
Loliolus noctiluca	GAGK	PRJNA188572	tissue_type: posterior venom gland
Octopoteuthis deletron	GGNB	PRJNA342927	isolation_source: California coast,tissue_type: arm tips
Octopus cyanea	GAGL	PRJNA188573	tissue_type: posterior venom gland
Octopus kaurna	GEXG	PRJNA337893
Octopus kaurna	GAGO	PRJNA188658	tissue_type: posterior venom gland
Octopus maya	GFAI	PRJNA345483	isolation_source: Gulf of Mexico,tissue_type: White body
Octopus maya	GHBT	PRJNA496073
Octopus maya	GGXQ	PRJNA492175	dev_stage: adult,isolation_source: Continental Shelf of the Yucatan Peninsula,tissue_type: testis
Octopus vulgaris breed Cephalopod	GGNR	PRJNA464423	dev_stage: subadult,isolation_source: coastal,tissue_type: posterior salivary gland
Onychoteuthis banksii	GHKK	PRJNA534469
Pareledone turqueti	GAGM	PRJNA188575	tissue_type: posterior venom gland
Phylliroe bucephala	GGMZ	PRJNA342927	isolation_source: Gulf of California,tissue_type: whole
Pterygioteuthis hoylei	GGND	PRJNA342927	isolation_source: Gulf of California,tissue_type: photophore
Sepia latimanus	GAGQ	PRJNA188659

## Sheet: Invertebrate deuterotomes
Echinodermata
Species	TSA project	Bioproject	Tissue origin
Abyssocucumis albatrossi	GECE	PRJNA299552	isolation_source: water,tissue_type: foot
Amphiura filiformis	GGVU	PRJNA256029	dev_stage: adult,tissue_type: dissected arms
Apostichopus japonicus	GFKU	PRJNA339017
Apostichopus japonicus	GFLK	PRJNA379749	dev_stage: regeneration stage:0h-biological replicate 1,tissue_type: intestine
Apostichopus japonicus isolate coast of Qingdao	GAVS	PRJNA236087
Apostichopus japonicus	GHCH	PRJNA508224	isolation_source: seawater,tissue_type: circumoral nerve ring
Apostichopus japonicus	GFXQ	PRJNA412138	dev_stage: blastula (17-27 hours)\, gastrula (32-43 hours)\, dipleurula (88 hours)\, pentactules (19 days),tissue_type: embryo
Arbacia punctulata	GECD	PRJNA299547	isolation_source: water,tissue_type: foot
Asterias amurensis	GAVJ	PRJNA236087
Asterias amurensis	GAVL	PRJNA236242	tissue_type: testis
Asterias forbesi	GAUS	PRJNA236087
Asterias rubens	GAUU	PRJNA236087
Asterias rubens isolate Asterias rubens	GHKZ	PRJNA268905	isolation_source: Tube feet,tissue_type: Tube feet
Cladolabes schmeltzii sequence	GFWR	PRJNA401297
Echinarachnius parma	GAVF	PRJNA236087
Echinaster spinulosus	GAVE	PRJNA236087
Eucidaris tribuloides	GAZP	PRJNA236087
Evechinus chloroticus	GAPB	PRJNA190637
Henricia sp. AR-2014	GAVP	PRJNA236087
Leptasterias sp. AR-2014	GAVC	PRJNA236087
Loxechinus albus	GGVM	PRJNA475570
Luidia clathrata	GAVQ	PRJNA236087
Lytechinus variegatus GAVI	GAUR	PRJNA236087
Marthasterias glacialis	GAVI	PRJNA236087
Mesocentrotus franciscanus	GHJZ	PRJNA531463
Ophiocoma echinata	GAUQ	PRJNA236087
Paracentrotus lividus	GEDS	PRJNA288758
Paracentrotus lividus	GCZS	PRJNA264358
Patiria miniata	GAWB	PRJNA236087	tissue_type: ovary
Patiria miniata	GGEY	PRJNA398668
Patiria pectinifera	GFOQ	PRJNA371229
Patiria pectinifera	GAVK	PRJNA236087
Patiria pectinifera	GAVT	PRJNA236242	tissue_type: testis
Peribolaster folliculatus	GECB	PRJNA299409	isolation_source: water,tissue_type: foot
Pisaster ochraceus	GAVN	PRJNA236087
Psathyrometra fragilis	GECC	PRJNA299480	isolation_source: water,tissue_type: foot
Sclerodactyla briareus	GAUT	PRJNA236087
Sphaerechinus granularis	GAVR	PRJNA236087
Strongylocentrotus purpuratus	GAVU	PRJNA188114	dev_stage: mixed: ovary\, 32 cell stage\, 15 h.p.f. blastula\, 41 h.p.f. gastrula\, and 4-day pluteus
Strongylocentrotus purpuratus	GHFM	PRJNA81157
Hemichordates
Ptychodera flava	GDGM	PRJNA284280
Cephalochordata
Asymmetron lucayanum	GESY	PRJNA235900
Asymmetron lucayanum	GETC	PRJNA235900
Branchiostoma floridae	GESZ	PRJNA280115	tissue_type: whole
Branchiostoma floridae	GETA	PRJNA215261	dev_stage: adult
Branchiostoma floridae	GAMX	PRJNA215261
Urochordata
Ciona intestinalis	GBKV	PRJNA248170
Ciona savignyi	GGEI	PRJNA427851
Oikopleura dioica	GCJN	PRJNA269316
Salpa thompsoni	GFCC	PRJNA279245
