# Supplementary material for: Tracing the Origins of the Pituitary Adenylate-Cyclase Activating Polypeptide (PACAP)
Source: Front Neurosci. 2020 May 20;14:366. doi: 10.3389/fnins.2020.00366 (PMC7251081; doi:10.3389/fnins.2020.00366)
Supplement: TABLE S2 — List of whole genome assemblies that were searched for non-vertebrate PACAP genes. Available data from NCBI, November 2019. Bioproject numbers are indicate. [file Table_2.XLSX]

## Sheet: Non-bilateria
Porifera taxid:6040
Species	WGS project	Bioproject
Amphimedon queenslandica	ACUQ	PRJNA39517
Aplysina aerophoba	OIVB	PRJEB24804
Aplysina aerophoba	OIVD	PRJEB24804
Aplysina aerophoba	OIVE	PRJEB24804
Aplysina aerophoba	OIVF	PRJEB24804
Aplysina aerophoba	OIVG	PRJEB24804
Placozoa taxid:10226
Trichoplax adhaerens	ABGP	PRJNA12874
Trichoplax sp. H2	NOWV	PRJNA393433
Ctenophora taxid:10197
Beroe ovata	UOYG	PRJEB23650
Mnemiopsis leidyi	AGCP	PRJNA64405
Pleurobrachia bachei	AVPN	PRJNA213480
Cnidaria taxid:6073
Acropora digitifera	BACK	PRJDA67425
Acropora millepora	QTZP	PRJNA473876
Alatina alata	PUGI	PRJNA421156
Anemonia viridis	OCZR	PRJEB23133
Aurelia aurita	REGM	PRJNA494057
Aurelia aurita complex sp. Pacific	REGL	PRJNA494062
Calvadosia cruxmelitensis	OFHS	PRJEB23739
Cassiopea xamachana	OLMO	PRJEB23739
Craspedacusta sowerbii	QQSS	PRJNA335818
Dendronephthya gigantea	RSEI	PRJNA507923
Enteromyxum leei	LDNA	PRJNA284325
Exaiptasia pallida	LJWW	PRJNA261862
Hydra oligactis	PJUT	PRJNA419866
Hydra viridissima	PJUU	PRJNA419866
Hydra vulgaris	ACZU	PRJNA12876
Hydra vulgaris	ABRM	PRJNA12876
Kudoa iwatai	JRUX	PRJNA261052
Kudoa iwatai	JRUY	PRJNA261422
Montipora capitata	RDEB	PRJNA495325
Morbakka virulenta	RDPX	PRJNA494059
Nematostella vectensis	ABAV	PRJNA12581
Nematostella vectensis	NZ_ABAV	PRJNA19965
Nemopilema nomurai	PEDN	PRJNA415234
Orbicella faveolata	MPSW	PRJNA342412
Orbicella faveolata	MZGG	PRJNA378841
Pocillopora damicornis	RCHS	PRJNA454489
Porites rus	OKRP	PRJEB23570
Renilla reniformis	FXAL	PRJEB20462
Sphaeromyxa zaharoni	LDMZ	PRJNA284326
Stylophora pistillata	LSMT	PRJNA281535
Thelohanellus kitauei	JWZT	PRJNA193083

## Sheet: Ecdysozoan
Nematoda taxid:6231
Species	WGS project	Bioproject
Acanthocheilonema viteae	UPTC	PRJEB1697
Acrobeloides nanus	OZJO	PRJEB26554
Ancylostoma caninum	JOJR	PRJNA72585
Ancylostoma ceylanicum	ASSL	PRJNA72583
Ancylostoma ceylanicum	JARK	PRJNA231479
Ancylostoma duodenale	JHON	PRJNA72581
Angiostrongylus cantonensis	ANFR	PRJNA178773
Angiostrongylus cantonensis	JRZF	PRJNA260338
Angiostrongylus costaricensis	UYYA	PRJEB494
Anisakis simplex	UTAD	PRJEB29168
Anisakis simplex	UYRR	PRJEB496
Ascaris suum	AEUI	PRJNA62057
Ascaris suum	AMPH	PRJNA80881
Ascaris suum	ANBK	PRJNA62057
Baylisascaris schroederi	QEWY	PRJNA378298
Brugia malayi	CAPY	PRJNA10729
Brugia malayi	CAAKNF	PRJNA10729
Brugia pahangi	JRWH	PRJNA263436
Brugia pahangi	UZAD	PRJEB497
Brugia timori	UZAG	PRJEB4663
Bursaphelenchus xylophilus	CADV	PRJEA64437
Bursaphelenchus xylophilus	POCF	PRJNA429280
Caenorhabditis angaria	AEHI	PRJNA51225
Caenorhabditis becei	UNPF	PRJEB28243
Caenorhabditis brenneri	ABEG	PRJNA20035
Caenorhabditis briggsae	CAAC	PRJNA10731
Caenorhabditis elegans	FUEF	PRJEB19223
Caenorhabditis elegans	LNZE	PRJNA261962
Caenorhabditis elegans	JZEW	PRJNA275000
Caenorhabditis elegans	UNSB	PRJEB28388
Caenorhabditis japonica	ABLE	PRJNA12591
Caenorhabditis latens	NIPN	PRJNA248912
Caenorhabditis nigoni	LWKT	PRJNA306403
Caenorhabditis nigoni	PDUG	PRJNA384657
Caenorhabditis panamensis	CAAHFE	PRJEB28259
Caenorhabditis panamensis	UNPI	PRJEB28259
Caenorhabditis remanei	AAGD	PRJNA12588
Caenorhabditis remanei	LFJK	PRJNA248909
Caenorhabditis remanei	NMWX	PRJNA248911
Caenorhabditis sp. 21 LS-2015	UNPB	PRJEB12595
Caenorhabditis sp. 26 LS-2015	UNPC	PRJEB12596
Caenorhabditis sp. 31 LS-2015	UNPD	PRJEB12600
Caenorhabditis sp. 32 LS-2015	UNPH	PRJEB12601
Caenorhabditis sp. 38 MB-2015	UNPQ	PRJEB11354
Caenorhabditis sp. 39 LS-2015	UNPJ	PRJEB12602
Caenorhabditis sp. 40 LS-2015	UNPG	PRJEB12608
Caenorhabditis tropicalis	AEKS	PRJNA53597
Cylicostephanus goldi	UYRV	PRJEB498
Dictyocaulus viviparus	AZAF	PRJNA72587
Diploscapter coronatus	BBTA	PRJDB3143
Diploscapter pachys	LIAE	PRJNA280107
Dirofilaria immitis	CAWD	PRJEB1797
Dirofilaria repens	SNRZ	PRJNA527192
Ditylenchus destructor	LSTP	PRJNA312427
Ditylenchus dipsaci	SADC	PRJNA498219
Dracunculus medinensis	UYYG	PRJEB500
Elaeophora elaphi	CBVL	PRJEB502
Enterobius vermicularis	UXUI	PRJEB503
Globodera ellingtonae	MEIZ	PRJNA308318
Globodera pallida	CBXT	PRJEB123
Globodera rostochiensis	FKKZ	PRJEB13504
Gongylonema pulchrum	UYRT	PRJEB505
Haemonchus contortus	CAVP	PRJEB506
Haemonchus contortus	AUUS	PRJNA205202
Haemonchus placei	UZAF	PRJEB509
Halicephalobus mephisto	SWDT	PRJNA528747
Heligmosomoides polygyrus	UZAH	PRJEB1203
Heligmosomoides polygyrus bakeri	FMJQ	PRJEB15396
Heterodera glycines	ABLA	PRJNA28939
Heterodera glycines	PTLT	PRJNA381081
Heterorhabditis bacteriophora	ACKM	PRJNA13977
Litomosoides sigmodontis	UYRX	PRJEB3075
Loa loa	ADBU	PRJNA37757
Loa loa	JPEI	PRJNA246086
Meloidogyne arenaria	CEWM	PRJEB8714
Meloidogyne arenaria	QEUI	PRJNA438575
Meloidogyne arenaria	RCFJ	PRJNA340324
Meloidogyne enterolobii	RCFM	PRJNA340324
Meloidogyne floridensis	CCDZ	PRJEB6016
Meloidogyne floridensis	RCFN	PRJNA340324
Meloidogyne graminicola	NXFT	PRJNA411966
Meloidogyne hapla	ABLG	PRJNA29083
Meloidogyne incognita	CABB	PRJEA28837
Meloidogyne incognita	FXSY	PRJEB8714
Meloidogyne incognita	RCFL	PRJNA340324
Meloidogyne javanica	CEWN	PRJEB8714
Meloidogyne javanica	RCFK	PRJNA340324
Mesorhabditis belari	UZWA	PRJEB30104
Mesorhabditis belari	UZWC	PRJEB30104
Micoletzkya japonica	UENP	PRJEB27334
Necator americanus	ANCG	PRJNA72135
Nippostrongylus brasiliensis	FZSS	PRJEB20824
Nippostrongylus brasiliensis	UYSL	PRJEB511
Oesophagostomum dentatum	JOOK	PRJNA72579
Onchocerca flexuosa	LQNL	PRJNA230512
Onchocerca flexuosa	UZAJ	PRJEB512
Onchocerca ochengi	CAWC	PRJEB1809
Onchocerca ochengi	FJNM	PRJEB1204
Onchocerca ochengi	UYRW	PRJEB1465
Onchocerca volvulus	ADBW	PRJNA37761
Onchocerca volvulus	CBVM	PRJEB513
Oscheius sp. MCB	JYHL	PRJNA275059
Oscheius sp. TEL-2014	LTAH	PRJNA301782
Oscheius sp. TEL-2014	LNBV	PRJNA300865
Oscheius tipulae	FXWY	PRJEB15512
Panagrellus redivivus	AOMH	PRJNA186477
Panagrolaimus davidi	CABFKP	PRJEB32708
Panagrolaimus sp. ES5	CABFKO	PRJEB32708
Panagrolaimus sp. JU765	CABFKL	PRJEB32708
Panagrolaimus sp. PS1159	CABFKM	PRJEB32708
Panagrolaimus sp. PS1579	CABFKQ	PRJEB32708
Panagrolaimus superbus	CABFKN	PRJEB32708
Parapristionchus giblindavisi	UENQ	PRJEB27334
Parascaris univalens	NINM	PRJNA386823
Parascaris univalens	NJFU	PRJNA386823
Plectus murrayi	LZQM	PRJNA317772
Plectus sambesii	NIUQ	PRJNA390260
Pristionchus arcanus	UEMY	PRJEB27334
Pristionchus entomophagus	UENO	PRJEB27334
Pristionchus exspectatus	OSAB	PRJEB24288
Pristionchus fissidentatus	UENN	PRJEB27334
Pristionchus japonicus	UENL	PRJEB27334
Pristionchus maxplancki	UENM	PRJEB27334
Pristionchus mayeri	UENR	PRJEB27334
Pristionchus pacificus	ABKE	PRJNA12644
Radopholus similis	SJFO	PRJNA522283
Rhabditida sp. S2_005_001R2	SCGM	PRJNA471744
Romanomermis culicivorax	CAQS	PRJEB1358
Rotylenchulus reniformis	LDKF	PRJNA214681
Setaria digitata	FKYE	PRJEB13338
Setaria digitata	RCAB	PRJNA479729
Setaria equina	PQVD	PRJNA432023
Soboliphyme baturini	UZAM	PRJEB516
Steinernema carpocapsae	AZBU	PRJNA202318
Steinernema feltiae	AZBV	PRJNA204661
Steinernema feltiae	MQUG	PRJNA353610
Steinernema glaseri	AZBX	PRJNA204943
Steinernema monticolum	AZHV	PRJNA205067
Steinernema scapterisci	AZBW	PRJNA204942
Strongyloides papillosus	SRSI	PRJNA531238
Strongylus vulgaris	UYYB	PRJEB531
Subanguina moxae	BBSZ	PRJDB3461
Teladorsagia circumcincta	LUHK	PRJNA72569
Thelazia callipaeda	UYYF	PRJEB1205
Toxocara canis	LYYD	PRJNA320963
Toxocara canis	JPKZ	PRJNA248777
Toxocara canis	UYWY	PRJEB533
Trichinella britovi	JYDI	PRJNA257433
Trichinella murrelli	LKDY	PRJNA296806
Trichinella murrelli	JYDJ	PRJNA257433
Trichinella nativa	LVZM	PRJNA179527
Trichinella nativa	JYDW	PRJNA257433
Trichinella nelsoni	JYDL	PRJNA257433
Trichinella papuae	JYDO	PRJNA257433
Trichinella patagoniensis	JYDQ	PRJNA257433
Trichinella pseudospiralis	JYDR	PRJNA257433
Trichinella pseudospiralis	JYDS	PRJNA257433
Trichinella pseudospiralis	JYDT	PRJNA257433
Trichinella pseudospiralis	JYDU	PRJNA257433
Trichinella pseudospiralis	JYDV	PRJNA257433
Trichinella pseudospiralis	QAWF	PRJNA449263
Trichinella sp. T6	JYDK	PRJNA257433
Trichinella sp. T8	JYDM	PRJNA257433
Trichinella sp. T9	JYDN	PRJNA257433
Trichinella spiralis	ABIR	PRJNA12603
Trichinella spiralis	NZ_ABIR	PRJNA66457
Trichinella spiralis	JYDH	PRJNA257433
Trichinella zimbabwensis	JYDP	PRJNA257433
Trichuris muris	CBXJ	PRJEB126
Trichuris suis	JMHY	PRJNA208415
Trichuris suis	JMHZ	PRJNA208416
Trichuris suis	JDFW	PRJNA179528
Trichuris trichiura	CBXK	PRJEB535
Wuchereria bancrofti	ADBV	PRJNA37759
Wuchereria bancrofti	LAQH	PRJNA275548
Wuchereria bancrofti	SSBO	PRJNA275548
Wuchereria bancrofti	UYWW	PRJEB536
Chelicerata taxid:6843
Acanthoscurria geniculata	AZMS	PRJNA222762
Achipteria coleoptrata	LBFM	PRJNA280488
Anelosimus studiosus	VSFD	PRJNA557053
Araneus ventricosus	BGPR	PRJDB7092
Brevipalpus yothersi	QZCP	PRJNA490612
Centruroides sculpturatus	AXZI	PRJNA168116
Cordylochernes scorpioides	QEEW	PRJNA449764
Dermanyssus gallinae	QVRM	PRJNA487003
Dermatophagoides farinae	ASGP	PRJNA174061
Dermatophagoides farinae	NBAF	PRJNA379991
Dermatophagoides pteronyssinus	MQNO	PRJNA353927
Dermatophagoides pteronyssinus	NJHN	PRJNA388362
Dinothrombium tinctorium	NCKU	PRJNA377800
Dysdera silvatica	QLNU	PRJNA475203
Euroglyphus maynei	MUJZ	PRJNA350546
Galendromus occidentalis	AFFJ	PRJNA62309
Haemaphysalis longicornis	VFIB	PRJNA540490
Hypochthonius rufulus	LBFL	PRJNA280488
Ixodes ricinus	JXMZ	PRJNA270959
Ixodes scapularis	ABJB	PRJNA16232
Ixodes scapularis	PKSA	PRJNA345486
Latrodectus hesperus	JJRX	PRJNA168123
Leptotrombidium deliense	NCKV	PRJNA377801
Loxosceles reclusa	JJRW	PRJNA167404
Mesobuthus martensii	AYEL	PRJNA171479
Parasteatoda tepidariorum	AOMJ	PRJNA167405
Pardosa pseudoannulata	SBLA	PRJNA512163
Platynothrus peltifer	LBFO	PRJNA280488
Psoroptes ovis	PQWQ	PRJNA432516
Rhipicephalus microplus	ADMZ	PRJNA46685
Rhipicephalus microplus	LYUQ	PRJNA312025
Sarcoptes scabiei	JXLN	PRJNA268368
Steganacarus magnus	LBFN	PRJNA280488
Stegodyphus mimosarum	AZAQ	PRJNA222714
Tetranychus urticae	CAEY	PRJEA71041
Trichonephila clavipes	MWRG	PRJNA356433
Tropilaelaps mercedesae	MNPL	PRJNA343868
Varroa destructor	ADDG	PRJNA33465
Varroa destructor	BEIS	PRJDB6279
Varroa jacobsoni	NJHO	PRJNA391052
Crustacea taxid:6657
Armadillidium nasatum	SEYY	PRJNA516589
Armadillidium vulgare	LYUU	PRJNA318167
Armadillidium vulgare	SAUD	PRJNA501402
Caridina multidentata	BDMR	PRJDB4543
Eriocheir sinensis	LQIF	PRJNA238496
Hyalella azteca	JQDR	PRJNA243935
Ligia exotica	BDMT	PRJDB4544
Palaemon carinicauda	QUOF	PRJNA471201
Pandalus platyceros	SKFP	PRJNA492798
Parhyale hawaiensis	LQNS	PRJNA306836
Penaeus japonicus	NIUR	PRJNA387410
Penaeus monodon	NIUS	PRJNA387410
Penaeus monodon	VIGR	PRJNA548012
Penaeus vannamei	QCYY	PRJNA438564
Penaeus vannamei	QWLK	PRJNA487491
Portunus trituberculatus	VSRR	PRJNA526559
Procambarus virginalis	MRZY	PRJNA356499
Trinorchestia longiramus	VCRD	PRJNA543945
Insecta taxid:50557
Acromyrmex echinatior	AEVX	PRJNA62733
Acyrthosiphon pisum	ABLF	PRJNA13657
Acyrthosiphon pisum	SDIB	PRJNA496478
Adoxophyes honmai	BHDV	PRJDB6525
Aedes aegypti	AAGE	PRJNA12434
Aedes aegypti	NIGP	PRJNA318737
Aedes aegypti	JXPU	PRJNA268391
Aedes albopictus	MNAF	PRJNA345486
Aedes albopictus	LMAV	PRJNA289460
Aedes albopictus	JXUM	PRJNA270274
Aedes albopictus	SWKY	PRJNA530512
Aedes albopictus	SWKZ	PRJNA535494
Aethina tumida	MRBJ	PRJNA256171
Agrilus planipennis	JENH	PRJNA230921
Agrotis ipsilon	PNFC	PRJNA428387
Aleochara bilineata	NBZA	PRJNA378164
Amphinemura sulcicollis	LVVV	PRJNA315680
Amyelois transitella	LACK	PRJNA254820
Andricus curvator	UWUC	PRJEB27189
Andricus grossulariae	UWOF	PRJEB27189
Andricus inflator	UWNZ	PRJEB27189
Andricus quercusramuli	UWUE	PRJEB27189
Anopheles albimanus	APCK	PRJNA191561
Anopheles aquasalis	NJHH	PRJNA389759
Anopheles arabiensis	APCN	PRJNA191565
Anopheles atroparvus	AXCP	PRJNA67233
Anopheles bwambae	SIXB	PRJNA522423
Anopheles christyi	APCM	PRJNA191564
Anopheles coluzzii	ABKP	PRJNA20295
Anopheles coluzzii	RWKB	PRJNA508774
Anopheles cracens	LULB	PRJNA309364
Anopheles culicifacies	AXCM	PRJNA163119
Anopheles darlingi	ADMH	PRJNA46227
Anopheles dirus	APCL	PRJNA67231
Anopheles epiroticus	APCJ	PRJNA191562
Anopheles farauti	AXCN	PRJNA67229
Anopheles farauti	JXXC	PRJNA248827
Anopheles farauti No. 4	JXWZ	PRJNA248827
Anopheles funestus	APCI	PRJNA67223
Anopheles funestus	RCWQ	PRJNA494870
Anopheles gambiae	ABKQ	PRJNA20301
Anopheles gambiae	LCWJ	PRJNA254152
Anopheles gambiae	JXPR	PRJNA268391
Anopheles gambiae complex sp. MGB-2018	VTWG	PRJNA508319
Anopheles gambiae str. PEST	AAAB	PRJNA1438
Anopheles koliensis	JXXB	PRJNA248827
Anopheles maculatus	AXCL	PRJNA67221
Anopheles maculatus	LULA	PRJNA309622
Anopheles melas	AXCO	PRJNA163117
Anopheles merus	AXCQ	PRJNA67215
Anopheles minimus	APHL	PRJNA67225
Anopheles nili	ATLZ	PRJNA197423
Anopheles punctulatus	JXXA	PRJNA248827
Anopheles quadriannulatus	APCH	PRJNA191558
Anopheles sinensis	ATLV	PRJNA209295
Anopheles sinensis	AXCK	PRJNA214011
Anopheles stephensi	APCG	PRJNA191554
Anopheles stephensi	ALPR	PRJNA167914
Anoplophora glabripennis	AQHT	PRJNA167479
Aphaenogaster ashmeadi	NJRQ	PRJNA385595
Aphaenogaster floridana	NJRP	PRJNA385595
Aphaenogaster fulva	NJRO	PRJNA385595
Aphaenogaster miamiana	NJRN	PRJNA385595
Aphaenogaster picea	NJRM	PRJNA385595
Aphaenogaster rudis	NJRK	PRJNA385595
Aphaenogaster rudis	NJRL	PRJNA385595
Aphis gossypii	PPXK	PRJNA431119
Apis cerana	JANR	PRJNA235974
Apis cerana cerana	JPYL	PRJNA239323
Apis cerana japonica	BDUG	PRJDB5799
Apis dorsata	AUPE	PRJNA174631
Apis florea	AEKZ	PRJNA45871
Apis mellifera	AADG06	PRJNA10625
Apis mellifera	QIUM	PRJNA471592
Apis mellifera intermissa	JSUV	PRJNA230767
Apis mellifera mellifera	QFDB	PRJNA450801
Aptinothrips rufus	CABIKL	PRJEB33741
Asbolus verrucosus	QDEB	PRJNA354432
Athalia rosae	AOFN	PRJNA167403
Atta cephalotes	ADTU	PRJNA48091
Atta colombica	LKEW	PRJNA292624
Atta texana	QEPB	PRJNA450218
Aulacorthum solani	PVMI	PRJNA432320
Bactrocera dorsalis	JFBF	PRJNA208413
Bactrocera latifrons	MIMC	PRJNA338810
Bactrocera oleae	LGAM	PRJNA288990
Bactrocera oleae	JXPT	PRJNA268391
Bactrocera tryoni	JHQJ	PRJNA241080
Baetis rhodani	LVVX	PRJNA315680
Belgica antarctica	JPYR	PRJNA172148
Bemisia tabaci	MAMS	PRJNA312470
Bemisia tabaci	LIED	PRJNA276952
Bemisia tabaci	PGTP	PRJNA418329
Bicyclus anynana	OENV	PRJEB8426
Blattella germanica	JPZV	PRJNA203136
Blattella germanica	PYGN	PRJNA427252
Bombus impatiens	AEQM	PRJNA61101
Bombus terrestris	AELG	PRJNA45869
Bombyx huttoni	ASCI	PRJNA198873
Bombyx mandarina	PYSK	PRJNA445374
Bombyx mori	AADK	PRJNA13125
Bombyx mori	BAAB	PRJNA12259
Bombyx mori	BABH	PRJDA20217
Bombyx mori	BABU	PRJDA49727
Busseola fusca	VKGM	PRJNA553865
Calephelis nemesis	NJDD	PRJNA390182
Calephelis virginiensis	NJDC	PRJNA390182
Calliphora vicina	JXOT	PRJNA268391
Calopteryx splendens	LYUA	PRJNA315816
Calycopis cecrops	LUGF	PRJNA314404
Camponotus floridanus	AEAB	PRJNA50201
Camponotus floridanus	QANI	PRJNA445978
Cataglyphis hispanica	SGAY	PRJNA521233
Cataglyphis niger	SJPC	PRJNA494690
Cecidostiba fungosa	UCOJ	PRJEB27189
Cecidostiba semifascia	UCQR	PRJEB27189
Cecropterus lyciades	MOOZ	PRJNA351921
Cephus cinctus	AMWH	PRJNA168335
Ceratina australensis	SHCU	PRJNA302037
Ceratina calcarata	LSNX	PRJNA299559
Ceratitis capitata	AOHK	PRJNA168120
Ceratosolen solmsi marchali	ATAC	PRJNA178998
Chaoborus trivitattus	JXOU	PRJNA268391
Chilo suppressalis	ANCD	PRJNA178139
Chilo suppressalis	RSAL	PRJNA506136
Chironomus riparius	FWDL	PRJEB15223
Chironomus riparius	JXPV	PRJNA268391
Chironomus tentans	CBTT	PRJEB1888
Cimex hemipterus	LRFB	PRJNA308532
Cimex lectularius	JHUN	PRJNA167477
Cimex lectularius	JRLE	PRJNA259363
Cinara cedri	CABPRJ	PRJEB33415
Cirrula hians	JXOS	PRJNA268391
Clitarchus hookeri	NQII	PRJNA395945
Clogmia albipunctata	JXOV	PRJNA268391
Clunio marinus	CVRI	PRJEB8339
Coboldia fuscipes	JXOR	PRJNA268391
Coccinella septempunctata	BHEC	PRJDB7050
Cochliomyia hominivorax	PYHX	PRJNA438970
Condylostylus patibulatus	JXOW	PRJNA268391
Contarinia nasturtii	VYII	PRJNA565389
Copidosoma floridanum	JBOX	PRJNA171748
Cotesia vestalis	LQNH	PRJNA307296
Cotesia vestalis	JZSA	PRJNA271135
Crematogaster levior	CABEGB	PRJEB32544
Cryptotermes secundus	NEVH	PRJNA381866
Ctenocephalides felis	QVAO	PRJNA484943
Culex quinquefasciatus	AAWU	PRJNA18751
Culex quinquefasciatus	NZ_AAWU	PRJNA29017
Culicoides sonorensis	OGVF	PRJEB19938
Cydia pomonella	QFTL	PRJNA464426
Cyphomyrmex costatus	LKEX	PRJNA292630
Dactylopius coccus	JMCM	PRJNA244295
Danaus chrysippus	RPCZ	PRJNA448181
Danaus plexippus plexippus	AGBW	PRJNA72423
Dasypogon diadema	QYTT	PRJNA361480
Dendroctonus ponderosae	APGK	PRJNA162621
Dendroctonus ponderosae	APGL	PRJNA179493
Diabrotica virgifera virgifera	PXJM	PRJNA432972
Diachasma alloeum	LDKA	PRJNA284396
Diaphorina citri	AWGM	PRJNA29447
Dinoponera quadriceps	JPHR	PRJNA253275
Diptera sp. S2_005_002R2	SCGR	PRJNA471744
Diuraphis noxia	MPKX	PRJNA351928
Diuraphis noxia	LMYM	PRJNA297165
Diuraphis noxia	JOTR	PRJNA233413
Drosophila albomicans	ACVV	PRJNA39511
Drosophila albomicans	JXOX	PRJNA268391
Drosophila americana	CWKB	PRJEB9848
Drosophila americana	CWKC	PRJEB9848
Drosophila americana	UEJX	PRJEB27085
Drosophila ananassae	AAPP	PRJNA12651
Drosophila ananassae	QMES	PRJNA475270
Drosophila arizonae	LSRM	PRJNA309836
Drosophila asahinai	VNJZ	PRJNA554346
Drosophila athabasca	JYND	PRJNA274695
Drosophila athabasca	VMQQ	PRJNA545704
Drosophila athabasca	VJOV	PRJNA545704
Drosophila auraria	VNJW	PRJNA554346
Drosophila azteca	VCKU	PRJNA475270
Drosophila bakoue	VNJL	PRJNA554346
Drosophila biarmipes	AFFD	PRJNA62307
Drosophila biarmipes	LYTB	PRJNA318839
Drosophila biarmipes	SZUW	PRJNA495839
Drosophila bipectinata	AFFE	PRJNA62313
Drosophila bipectinata	LYTD	PRJNA318839
Drosophila birchii	VNKA	PRJNA554346
Drosophila bocki	VNJY	PRJNA554346
Drosophila bunnanda	VNKE	PRJNA554346
Drosophila burlai	VNJT	PRJNA554346
Drosophila busckii	JXOY	PRJNA268391
Drosophila elegans	AFFF	PRJNA62315
Drosophila erecta	AAPQ	PRJNA12661
Drosophila erecta	QMER	PRJNA475270
Drosophila eugracilis	AFPQ	PRJNA67709
Drosophila ficusphila	AFFG	PRJNA62317
Drosophila grimshawi	AAPT	PRJNA12678
Drosophila grimshawi	NZ_AAPT	PRJNA29983
Drosophila guanche	OUUW	PRJEB21790
Drosophila hydei	NWQH	PRJNA373926
Drosophila hydei	QMEQ	PRJNA475270
Drosophila innubila	SKCT	PRJNA524688
Drosophila jambulina	VNJX	PRJNA554346
Drosophila kanapiae	VNJM	PRJNA554346
Drosophila kikkawai	AFFH	PRJNA62319
Drosophila lacertosa	SCDZ	PRJNA512892
Drosophila lacertosa	SCEA	PRJNA512892
Drosophila lacteicornis	VNKF	PRJNA554346
Drosophila leontia	VNKB	PRJNA554346
Drosophila lowei	VHIG	PRJNA545704
Drosophila mauritiana	NIGA	PRJNA383250
Drosophila mayri	VNJN	PRJNA554346
Drosophila melanica	SCDT	PRJNA512892
Drosophila melanica	SCDU	PRJNA512892
Drosophila melanogaster	JAQD	PRJNA235897
Drosophila melanogaster	MWIU	PRJNA237120
Drosophila melanogaster	NDWT	PRJNA380132
Drosophila melanogaster	JXOZ	PRJNA268391
Drosophila melanogaster	JSAE	PRJNA237120
Drosophila melanogaster	PGRJ	PRJNA418342
Drosophila melanogaster	PGRK	PRJNA418342
Drosophila melanogaster	PGRL	PRJNA418342
Drosophila melanogaster	PGRM	PRJNA418342
Drosophila melanogaster	PGRN	PRJNA418342
Drosophila melanogaster	PGRO	PRJNA418342
Drosophila melanogaster	PGRP	PRJNA418342
Drosophila melanogaster	PGRQ	PRJNA418342
Drosophila melanogaster	PGRR	PRJNA418342
Drosophila melanogaster	PGRS	PRJNA418342
Drosophila melanogaster	PGRT	PRJNA418342
Drosophila melanogaster	PGRU	PRJNA418342
Drosophila melanogaster	PGRV	PRJNA418342
Drosophila melanogaster	PGRW	PRJNA418342
Drosophila melanogaster	SIXD	PRJNA515844
Drosophila melanogaster	SISJ	PRJNA515844
Drosophila micromelanica	SCDX	PRJNA512892
Drosophila micromelanica	SCDY	PRJNA512892
Drosophila miranda	AJMI	PRJNA77213
Drosophila miranda	JXPA	PRJNA268391
Drosophila miranda	QNQS	PRJNA474939
Drosophila mojavensis	AAPU	PRJNA12682
Drosophila montana	LUVX	PRJNA312336
Drosophila nasuta	LYTC	PRJNA318839
Drosophila navojoa	LSRL	PRJNA309833
Drosophila neonasuta	MRUE	PRJNA318949
Drosophila nigromelanica	SCDR	PRJNA512892
Drosophila nigromelanica	SCDS	PRJNA512892
Drosophila nikananu	VNJV	PRJNA554346
Drosophila novamexicana	QMEP	PRJNA475270
Drosophila novamexicana	UBJT	PRJEB27085
Drosophila obscura	BDQP	PRJDB4578
Drosophila orena	VCKV	PRJNA475270
Drosophila pectinifera	VNKC	PRJNA554346
Drosophila persimilis	AAIZ	PRJNA12705
Drosophila persimilis	QMET	PRJNA475270
Drosophila pseudoobscura	JXPY	PRJNA268391
Drosophila pseudoobscura	SDMN	PRJNA545704
Drosophila pseudoobscura pseudoobscura	AADE	PRJNA10626
Drosophila pseudoobscura pseudoobscura	AAFS	PRJNA13195
Drosophila punjabiensis	VNJR	PRJNA554346
Drosophila rhopaloa	AFPP	PRJNA67665
Drosophila robusta	SCDV	PRJNA512892
Drosophila robusta	SCDW	PRJNA512892
Drosophila rufa	VNKH	PRJNA554346
Drosophila sechellia	AAKO	PRJNA12711
Drosophila sechellia	NZ_AAKO	PRJNA29991
Drosophila sechellia	JAQR	PRJNA205470
Drosophila sechellia	NIFZ	PRJNA383250
Drosophila seguyi	VNJU	PRJNA554346
Drosophila serrata	MTTC	PRJNA355616
Drosophila serrata	VNKD	PRJNA554346
Drosophila simulans	AAGH	PRJNA12464
Drosophila simulans	AASR	PRJNA17557
Drosophila simulans	AASS	PRJNA17559
Drosophila simulans	AAST	PRJNA17563
Drosophila simulans	AASU	PRJNA17565
Drosophila simulans	AASV	PRJNA17567
Drosophila simulans	AASW	PRJNA17569
Drosophila simulans	JMCE	PRJNA243121
Drosophila simulans	JAQJ	PRJNA205470
Drosophila simulans	NIFY	PRJNA383250
Drosophila simulans	JPYS	PRJNA170244
Drosophila subobscura	CAACXJ	PRJEB31081
Drosophila subobscura	NGKO	PRJNA383786
Drosophila subobscura	VHIH	PRJNA545704
Drosophila suzukii	CAKG	PRJEB132
Drosophila suzukii	AWUT	PRJNA213258
Drosophila takahashii	AFFI	PRJNA62321
Drosophila takahashii	LYTE	PRJNA318839
Drosophila tani	VNJO	PRJNA554346
Drosophila triauraria	VNKG	PRJNA554346
Drosophila truncata	VNJQ	PRJNA554346
Drosophila virilis	AANI	PRJNA12688
Drosophila virilis	QMEO	PRJNA475270
Drosophila virilis	VNHH	PRJNA553533
Drosophila vulcana	VNJP	PRJNA554346
Drosophila watanabei	VNJS	PRJNA554346
Drosophila willistoni	AAQB	PRJNA12664
Drosophila yakuba	AAEU	PRJNA12366
Dryococelus australis	NKXL	PRJNA387351
Dufourea novaeangliae	LGHO	PRJNA279825
Ephemera danica	AYNC	PRJNA171755
Ephydra gracilis	JXPQ	PRJNA268391
Eristalis dimidiata	JXPC	PRJNA268391
Eufriesea mexicana	LLKC	PRJNA279814
Euglossa dilemma	NIJG	PRJNA388474
Eumeta japonica	BGZK	PRJDB7096
Eupelmus annulatus	UDEW	PRJEB27189
Eupelmus urozonus	UELX	PRJEB27189
Eurytoma adleriae	UXGC	PRJEB27189
Eurytoma brunniventris	UXGB	PRJEB27189
Euschistus heros	RCWM	PRJNA489772
Eutreta diana	JXPB	PRJNA268391
Ferrisia virgata	FIZR	PRJEB12067
Fopius arisanus	JRKH	PRJNA258104
Formica exsecta	NPMM	PRJNA393850
Frankliniella occidentalis	JMDY	PRJNA203209
Galleria mellonella	NHTH	PRJNA386430
Galleria mellonella	NTHM	PRJNA401315
Galleria mellonella	RBWF	PRJNA494147
Gerris buenoi	JHBY	PRJNA203045
Glossina austeni	JMRR	PRJNA189552
Glossina brevipalpis	JFJS	PRJNA182187
Glossina fuscipes fuscipes	JFJR	PRJNA172853
Glossina morsitans	JXPS	PRJNA268391
Glossina morsitans morsitans	CCAG	PRJEA59499
Glossina pallidipes	JMRQ	PRJNA184812
Glossina palpalis gambiensis	JXJN	PRJNA172847
Glossosoma conforme	PZYU	PRJNA408022
Goniozus legneri	NCVS	PRJNA378164
Habropoda laboriosa	LHQN	PRJNA279436
Haematobia irritans	PGFW	PRJNA30967
Halyomorpha halys	JMPT	PRJNA168118
Harmonia axyridis	BHED	PRJDB7050
Harmonia axyridis	BHEE	PRJDB7050
Harmonia axyridis	BHEF	PRJDB7050
Harmonia axyridis	BHEG	PRJDB3183
Harpegnathos saltator	AEAC	PRJNA50203
Harpegnathos saltator	QANH	PRJNA445978
Heliconius cydno alithea	FAPN	PRJEB8011
Heliconius cydno alithea	FAPX	PRJEB8011
Heliconius cydno alithea	FAQK	PRJEB8011
Heliconius cydno chioneus	FAQC	PRJEB8011
Heliconius cydno chioneus	FAQE	PRJEB8011
Heliconius cydno chioneus	FAQS	PRJEB8011
Heliconius cydno chioneus	FAQT	PRJEB8011
Heliconius cydno cordula	FAPA	PRJEB8011
Heliconius cydno cordula	FAPC	PRJEB8011
Heliconius cydno cordula	FAPD	PRJEB8011
Heliconius cydno cordula	FAPE	PRJEB8011
Heliconius cydno cordula	FAQB	PRJEB8011
Heliconius cydno cydnides	FAPV	PRJEB8011
Heliconius cydno cydnides	FAUF	PRJEB8011
Heliconius cydno hermogenes	FAPM	PRJEB8011
Heliconius cydno weymeri	FAPQ	PRJEB8011
Heliconius cydno weymeri	FAPT	PRJEB8011
Heliconius cydno zelinde	FAQJ	PRJEB8011
Heliconius elevatus	FAPH	PRJEB8011
Heliconius elevatus	FAQA	PRJEB8011
Heliconius elevatus	FAQO	PRJEB8011
Heliconius elevatus	FAQP	PRJEB8011
Heliconius elevatus	FAQV	PRJEB8011
Heliconius elevatus	FAUD	PRJEB8011
Heliconius elevatus bari	FAPS	PRJEB8011
Heliconius elevatus bari	FAPU	PRJEB8011
Heliconius elevatus bari	FAQI	PRJEB8011
Heliconius ethilla	FAPL	PRJEB8011
Heliconius ethilla	FAPO	PRJEB8011
Heliconius ethilla	FAPR	PRJEB8011
Heliconius ethilla aerotome	FAPI	PRJEB8011
Heliconius ethilla aerotome	FAPJ	PRJEB8011
Heliconius hecale	FAQF	PRJEB8011
Heliconius hecale	FATZ	PRJEB8011
Heliconius hecale	FAUC	PRJEB8011
Heliconius hecale	FAUG	PRJEB8011
Heliconius hecale felix	FAPF	PRJEB8011
Heliconius hecale felix	FAPG	PRJEB8011
Heliconius hecuba flava	FAQH	PRJEB8011
Heliconius heurippa	FAPY	PRJEB8011
Heliconius heurippa	FAQG	PRJEB8011
Heliconius hierax	FAQL	PRJEB8011
Heliconius ismenius	FAPP	PRJEB8011
Heliconius ismenius metaphorus	FAPB	PRJEB8011
Heliconius melpomene aglaope	FAPK	PRJEB8011
Heliconius melpomene aglaope	FAQM	PRJEB8011
Heliconius melpomene aglaope	FAQN	PRJEB8011
Heliconius melpomene aglaope	FAQQ	PRJEB8011
Heliconius melpomene aglaope	FAQR	PRJEB8011
Heliconius melpomene aglaope	FAQU	PRJEB8011
Heliconius melpomene aglaope	FARA	PRJEB8011
Heliconius melpomene aglaope	FARB	PRJEB8011
Heliconius melpomene amandus	FAQX	PRJEB8011
Heliconius melpomene amandus	FAQZ	PRJEB8011
Heliconius melpomene amaryllis	FAQW	PRJEB8011
Heliconius melpomene amaryllis	FAQY	PRJEB8011
Heliconius melpomene amaryllis	FARC	PRJEB8011
Heliconius melpomene amaryllis	FARD	PRJEB8011
Heliconius melpomene amaryllis	FARE	PRJEB8011
Heliconius melpomene amaryllis	FARF	PRJEB8011
Heliconius melpomene amaryllis	FARG	PRJEB8011
Heliconius melpomene amaryllis	FARH	PRJEB8011
Heliconius melpomene bellula	FARK	PRJEB8011
Heliconius melpomene bellula	FARL	PRJEB8011
Heliconius melpomene cythera	FARI	PRJEB8011
Heliconius melpomene cythera	FARJ	PRJEB8011
Heliconius melpomene ecuadorensis	FARM	PRJEB8011
Heliconius melpomene ecuadorensis	FARN	PRJEB8011
Heliconius melpomene malleti	FARO	PRJEB8011
Heliconius melpomene malleti	FARP	PRJEB8011
Heliconius melpomene malleti x Heliconius melpomene plesseni	FARQ	PRJEB8011
Heliconius melpomene melpomene	CAEZ	PRJEA71053
Heliconius melpomene melpomene	CAFA	PRJEA71053
Heliconius melpomene melpomene	FARR	PRJEB8011
Heliconius melpomene melpomene	FARS	PRJEB8011
Heliconius melpomene melpomene	FART	PRJEB8011
Heliconius melpomene melpomene	FARU	PRJEB8011
Heliconius melpomene melpomene	FARV	PRJEB8011
Heliconius melpomene melpomene	FARW	PRJEB8011
Heliconius melpomene melpomene	FARX	PRJEB8011
Heliconius melpomene melpomene	FARY	PRJEB8011
Heliconius melpomene melpomene	FASA	PRJEB8011
Heliconius melpomene meriana	FARZ	PRJEB8011
Heliconius melpomene meriana	FASB	PRJEB8011
Heliconius melpomene plesseni	FASC	PRJEB8011
Heliconius melpomene plesseni	FASD	PRJEB8011
Heliconius melpomene rosina	FASE	PRJEB8011
Heliconius melpomene rosina	FASF	PRJEB8011
Heliconius melpomene rosina	FASG	PRJEB8011
Heliconius melpomene rosina	FASH	PRJEB8011
Heliconius melpomene rosina	FASJ	PRJEB8011
Heliconius melpomene thelxiopeia	FASI	PRJEB8011
Heliconius melpomene vulcanus	FASK	PRJEB8011
Heliconius melpomene vulcanus	FASL	PRJEB8011
Heliconius numata arcuella	FASM	PRJEB8011
Heliconius numata bicoloratus	FASO	PRJEB8011
Heliconius numata bicoloratus	FASQ	PRJEB8011
Heliconius numata silvana	FASN	PRJEB8011
Heliconius numata tarapotensis	FASP	PRJEB8011
Heliconius pachinus	FASS	PRJEB8011
Heliconius pachinus	FAST	PRJEB8011
Heliconius pardalinus	FATC	PRJEB8011
Heliconius pardalinus sergestus	FASR	PRJEB8011
Heliconius pardalinus sergestus	FASU	PRJEB8011
Heliconius pardalinus sergestus	FASV	PRJEB8011
Heliconius pardalinus sergestus	FASW	PRJEB8011
Heliconius pardalinus sergestus	FASX	PRJEB8011
Heliconius pardalinus ssp. JD-2011	FATB	PRJEB8011
Heliconius pardalinus ssp. n. KMK-2015	FASY	PRJEB8011
Heliconius pardalinus ssp. n. KMK-2015	FATA	PRJEB8011
Heliconius pardalinus ssp. n. KMK-2015	FATG	PRJEB8011
Heliconius timareta	FATM	PRJEB8011
Heliconius timareta	FATN	PRJEB8011
Heliconius timareta	FATO	PRJEB8011
Heliconius timareta	FATP	PRJEB8011
Heliconius timareta	FATT	PRJEB8011
Heliconius timareta	FATV	PRJEB8011
Heliconius timareta	FATY	PRJEB8011
Heliconius timareta ssp. JD-2011	FATQ	PRJEB8011
Heliconius timareta ssp. JD-2011	FATR	PRJEB8011
Heliconius timareta ssp. JD-2011	FATS	PRJEB8011
Heliconius timareta ssp. JD-2011	FATU	PRJEB8011
Heliconius timareta ssp. NG-2008	FATF	PRJEB8011
Heliconius timareta ssp. NG-2008	FATJ	PRJEB8011
Heliconius timareta ssp. NG-2008	FATK	PRJEB8011
Heliconius timareta ssp. NG-2008	FATL	PRJEB8011
Heliconius timareta timareta	FATD	PRJEB8011
Heliconius timareta timareta	FATE	PRJEB8011
Heliconius timareta timareta	FATH	PRJEB8011
Heliconius timareta timareta	FATI	PRJEB8011
Heliconius timareta timareta	FATW	PRJEB8011
Heliconius timareta timareta	FATX	PRJEB8011
Heliconius timareta timareta	FAUA	PRJEB8011
Heliconius timareta timareta	FAUB	PRJEB8011
Heliconius wallacei	FAUM	PRJEB8011
Heliconius xanthocles	FAUE	PRJEB8011
Helicoverpa armigera	NHMN	PRJNA378437
Helicoverpa zea	NFMG	PRJNA378438
Heliothis virescens	NWSH	PRJNA379496
Hermetia illucens	JXPW	PRJNA268391
Holcocephala fusca	JXPE	PRJNA268391
Homalodisca vitripennis	JJNS	PRJNA168119
Hyphantria cunea	PKRV	PRJNA427777
Hypolimnas misippus	SGBE	PRJNA521321
Hyposmocoma kahamanoa	QZCQ	PRJNA488386
Hypothenemus hampei	LBGY	PRJNA279497
Isoperla grammatica	LVVW	PRJNA315680
Ladona fulva	APVN	PRJNA194433
Laodelphax striatellus	QKKF	PRJNA393384
Laparus doris	FAPW	PRJEB8011
Laparus doris delila	FAUN	PRJEB8011
Laparus doris doris	FAQD	PRJEB8011
Lasioglossum albipes	ANOB	PRJNA174755
Lasius niger	LBMM	PRJNA269328
Laupala kohalensis	NNCF	PRJNA392944
Lednia tumana	QKMV	PRJNA472568
Lepidotrigona ventralis hoosana	NIPQ	PRJNA387986
Leptidea sinapis	FZQP	PRJEB21838
Leptidea sinapis	FZQQ	PRJEB21838
Leptinotarsa decemlineata	AYNB	PRJNA171749
Leptopilina boulardi	PQAT	PRJNA429194
Leptopilina clavipes	JUFY	PRJNA84205
Leptopilina heterotoma	QYUB	PRJNA486159
Leptopilina heterotoma	QYUC	PRJNA486159
Lerema accius	LGAG	PRJNA283224
Limnephilus lunatus	JDSM	PRJNA203303
Linepithema humile	ADOQ	PRJNA45799
Liriomyza trifolii	JXHJ	PRJNA268391
Locusta migratoria	AVCP	PRJNA185471
Lucilia cuprina	JHUJ	PRJNA203545
Lucilia cuprina	JRES	PRJNA248412
Lucilia sericata	JXPF	PRJNA268391
Lutzomyia longipalpis	AJWK	PRJNA20279
Lymantria dispar dispar	RJWF	PRJNA504524
Machilis hrabei	QVQU	PRJNA171753
Maconellicoccus hirsutus	FIZS	PRJEB12066
Maconellicoccus hirsutus	QBDW	PRJNA436884
Macrocentrus cingulum	MVJL	PRJNA361069
Mamestra configurata	NDFZ	PRJNA380242
Manduca sexta	AIXA	PRJNA81037
Mayetiola destructor	AEGA	PRJNA45867
Mayetiola destructor	JXPD	PRJNA268391
Medauroidea extradentata	PNEQ	PRJNA369247
Megachile rotundata	AFJA	PRJNA66515
Megaselia abdita	JXPG	PRJNA268391
Megaselia scalaris	CAQQ	PRJEB1273
Megastigmus dorsalis	UELU	PRJEB27189
Megastigmus stigmatizans	UELV	PRJEB27189
Megathymus ursus violae	PDGT	PRJNA413820
Melanaphis sacchari	PDEX	PRJNA413550
Melipona quadrifasciata	LIRP	PRJNA279820
Melitaea cinxia	APLT	PRJNA191594
Mengenilla moldrzyki	AGDA	PRJNA72521
Microplitis demolitor	AZMT	PRJNA195937
Mochlonyx cinctipes	JXPH	PRJNA268391
Monomorium pharaonis	BBSX	PRJDB3164
Monomorium pharaonis	QKWU	PRJNA475324
Monomorium pharaonis	QKMT	PRJNA474713
Musca domestica	AQPM	PRJNA176013
Musca domestica	NDYK	PRJNA342472
Myzus persicae	FLKD	PRJEB11304
Myzus persicae	LXJY	PRJNA319804
Nasonia giraulti	ADAO	PRJNA20223
Nasonia longicornis	ADAP	PRJNA20225
Nasonia vitripennis	AAZX	PRJNA13660
Nasonia vitripennis	WELF	PRJNA575073
Nasutitermes exitiosus	CEMD	PRJEB8629
Nasutitermes exitiosus	CEME	PRJEB8629
Nasutitermes exitiosus	CEMF	PRJEB8629
Neodiprion lecontei	LGIB	PRJNA280451
Neodiprion pinetum	SSWZ	PRJNA388449
Neruda aoede	FAPZ	PRJEB8011
Neuroterus quercusbaccarum	UWOG	PRJEB27189
Nicrophorus vespilloides	LJCH	PRJNA284849
Nilaparvata lugens	AOSB	PRJNA177647
Nomia melanderi	REGV	PRJNA494873
Nylanderia fulva	SGBU	PRJNA517949
Oncopeltus fasciatus	JHQO	PRJNA229125
Onthophagus taurus	JHOM	PRJNA167478
Ooceraea biroi	JASI	PRJNA230364
Ooceraea biroi	QOIP	PRJNA420369
Operophtera brumata	JTDY	PRJNA263715
Ormyrus nitidulus	UCOL	PRJEB27189
Ormyrus pomaceus	UCOM	PRJEB27189
Orussus abietinus	AZGP	PRJNA171756
Oryctes borbonicus	LJIG	PRJNA293509
Oryzaephilus surinamensis	SSSI	PRJNA356192
Osmia bicornis bicornis	MPJT	PRJNA285788
Ostrinia furnacalis	PPXJ	PRJNA429307
Ostrinia nubilalis	SWFO	PRJNA534504
Pachypsylla venusta	AZLD	PRJNA167476
Papilio glaucus	JWHW	PRJNA270125
Papilio machaon	LADJ	PRJNA270386
Papilio memnon	BDMF	PRJDB5519
Papilio memnon	BDMG	PRJDB5519
Papilio polytes	BBJD	PRJDB2954
Papilio xuthus	BBJE	PRJDB2956
Papilio xuthus	LADI	PRJNA270384
Paracoccus marginatus	FIZT	PRJEB12069
Pararge aegeria	UIGX	PRJEB28004
Paykullia maculata	NDXZ	PRJNA378164
Pediculus humanus corporis	AAZO	PRJNA16223
Pediculus humanus corporis	NZ_AAZO	PRJNA19807
Periplaneta americana	PGRX	PRJNA414776
Philaenus spumarius	MPAX	PRJNA321110
Phlebotomus papatasi	AJVK	PRJNA20293
Phoebis sennae	LQNK	PRJNA308118
Phormia regina	MINJ	PRJNA338752
Phormia regina	MINK	PRJNA338752
Phortica variegata	JXPM	PRJNA268391
Photinus pyralis	VVIM	PRJNA378805
Pieris rapae	LWME	PRJNA318727
Piezodorus guildinii	JTEQ	PRJNA263369
Plodia interpunctella	CELO	PRJEB4874
Plodia interpunctella	FXST	PRJEB4874
Plutella xylostella	AHIO	PRJNA78271
Plutella xylostella	BAGR	PRJDB194
Pogonomyrmex barbatus	ADIH	PRJNA45797
Pogonus chalceus	NEEE	PRJNA381601
Polistes canadensis	JPHQ	PRJNA253269
Polistes dominula	LMBU	PRJNA234105
Popillia japonica	SMLS	PRJNA514809
Priacma serrata	AGRH	PRJNA74387
Proctacanthus coquilletti	MNCL	PRJNA343047
Protaetia brevitarsis	RXPK	PRJNA477715
Pseudococcus longispinus	FIZU	PRJEB12068
Pseudomyrmex gracilis	JWHX	PRJNA268384
Pseudoneuroterus saliens	UWOH	PRJEB27189
Rhagoletis zephyria	LYWK	PRJNA321204
Rhodnius prolixus	ACPB	PRJNA13648
Rhopalosiphum maidis	QORX	PRJNA480062
Sarcophaga bullata	JXPI	PRJNA268391
Sarcophaga bullata	QOCX	PRJNA476317
Sarcophagidae sp. BV-2014	JXPX	PRJNA268391
Scaptodrosophila lebanonensis	JXPJ	PRJNA268391
Scaptodrosophila lebanonensis	QMEN	PRJNA475270
Scaptomyza flava	RKRM	PRJNA494789
Schizaphis graminum	QEWZ	PRJNA454279
Sericostoma sp. HW-2014	NCQO	PRJNA380064
Sipha flava	QGMW	PRJNA472250
Sitobion miscanthi	SSSL	PRJNA532495
Sitodiplosis mosellana	VUAH	PRJNA563698
Sitophilus oryzae	PPTJ	PRJNA431034
Solenopsis fugax	QKQZ	PRJNA475320
Solenopsis invicta	AEAQ	PRJNA49629
Sphyracephala brevicornis	JXPL	PRJNA268391
Spodoptera frugiperda	FJUZ	PRJEB12116
Spodoptera frugiperda	FBXZ	PRJEB12116
Spodoptera frugiperda	MKQC	PRJNA344686
Spodoptera frugiperda	NJHR	PRJNA380964
Spodoptera frugiperda	JQCY	PRJNA257248
Spodoptera frugiperda	OEOA	PRJEB13110
Spodoptera litura	MTZO	PRJNA344815
Stenopsyche tienmushanensis	WACJ	PRJNA436868
Stomoxys calcitrans	LDNW	PRJNA188117
Synergus japonicus	UCOH	PRJEB27189
Synergus umbraculus	UCOK	PRJEB27189
Teleopsis dalmanni	NLCU	PRJNA391339
Teleopsis dalmanni	JXPO	PRJNA268391
Temnothorax curvispinosus	QBEX	PRJNA449537
Temnothorax longispinosus	QBLH	PRJNA449506
Tephritis californica	JXPN	PRJNA268391
Themira minor	JXPZ	PRJNA268391
Timema bartmani	CABFWB	PRJEB31411
Timema californicum	CABFNA	PRJEB31411
Timema californicum	CABFOW	PRJEB31411
Timema cristinae	CABFVY	PRJEB31411
Timema cristinae	MSSY	PRJNA357256
Timema cristinae	PGTA	PRJNA417530
Timema cristinae	PGFK	PRJNA417530
Timema douglasi	CABEEJ	PRJEB31411
Timema genevievae	CABFWO	PRJEB31411
Timema monikensis	CABFVZ	PRJEB31411
Timema podura	CABFWC	PRJEB31411
Timema poppensis	CABFOV	PRJEB31411
Timema poppensis	CAAKNE	PRJEB31411
Timema shepardi	CABFVX	PRJEB31411
Timema tahoe	CABFWA	PRJEB31411
Tipula oleracea	JXPP	PRJNA268391
Torymus auratus	UXGD	PRJEB27189
Torymus geranii	UCWB	PRJEB27189
Trabutina mannipara	FKYK	PRJEB13573
Trachymyrmex cornetzi	LKEY	PRJNA292627
Trachymyrmex septentrionalis	LKEZ	PRJNA292625
Trachymyrmex zeteki	LKFA	PRJNA292628
Tribolium castaneum	AAJJ	PRJNA12540
Trichoceridae sp. BV-2014	JXPK	PRJNA268391
Trichogramma pretiosum	JARR	PRJNA168121
Trichomalopsis sarcophagae	NNAY	PRJNA342820
Trichoplusia ni	NKQN	PRJNA336361
Trichoplusia ni	PPHH	PRJNA429983
Trionymus perrisii	FIZV	PRJEB12071
Trupanea jonesi	JXQA	PRJNA268391
Tuta absoluta	SNMR	PRJNA512383
Vanessa tameamea	PEHJ	PRJNA412104
Vollenhovia emeryi	BBUO	PRJDB3517
Wasmannia auropunctata	BBSV	PRJDB3443
Xenocatantops brachycerus	OFSG	PRJEB24040
Zaprionus indianus	LWKS	PRJNA317406
Zeugodacus cucurbitae	JRNW	PRJNA259565
Zootermopsis nevadensis	AUST	PRJNA203242

## Sheet: Lophotrocozoan
Platyhelminthes taxid:6157
Species	WGS project	Bioproject
Clonorchis sinensis	BADR	PRJDA72781
Clonorchis sinensis	NIRI	PRJNA386618
Dibothriocephalus latus	UYRU	PRJEB1206
Dugesia japonica	MQRL	PRJNA338117
Echinococcus canadensis	CVKT	PRJEB8992
Echinococcus granulosus	APAU	PRJNA182977
Echinococcus granulosus	CBLN	PRJEB121
Echinococcus multilocularis	CBLO	PRJEB122
Echinococcus oligarthrus	CABFON	PRJEB31222
Echinostoma caproni	UZAN	PRJEB1207
Fasciola gigantica	MKHB	PRJNA339660
Fasciola gigantica	SUNJ	PRJNA230515
Fasciola hepatica	CCMX	PRJEB6687
Fasciola hepatica	CDMT	PRJEB6687
Fasciola hepatica	JXXN	PRJNA179522
Fasciola hepatica	OMOY	PRJEB25283
Fasciolopsis buski	LUCM	PRJNA284521
Girardia tigrina	MQRK	PRJNA338117
Gyrodactylus salaris	JJOG	PRJNA244375
Hydatigera taeniaeformis	UYWX	PRJEB534
Hymenolepis diminuta	CABIJS	PRJEB30942
Hymenolepis diminuta	CAADRB	PRJEB30942
Hymenolepis diminuta	UYSG	PRJEB507
Hymenolepis microstoma	CBLW	PRJEB124
Macrostomum lignano	LFJF	PRJNA284736
Macrostomum lignano	NIVC	PRJNA371498
Mesocestoides corti	UXSR	PRJEB510
Opisthorchis felineus	SJOL	PRJNA413383
Opisthorchis viverrini	JACJ	PRJNA222628
Opisthorchis viverrini	LASN	PRJNA230518
Paragonimus westermani	QNGE	PRJNA454344
Protopolystoma xenopodis	CAAALY	PRJEB1201
Rodentolepis nana	UZAE	PRJEB508
Schistocephalus solidus	UYSU	PRJEB527
Schistosoma bovis	QMKO	PRJNA451066
Schistosoma curassoni	UZAK	PRJEB519
Schistosoma haematobium	AMPZ	PRJNA78265
Schistosoma japonicum	CABF	PRJEA34885
Schistosoma japonicum	SKCS	PRJNA520774
Schistosoma mansoni	CABG	PRJEA36577
Schistosoma mansoni	CAACVT	PRJEA36577
Schistosoma margrebowiei	UZAI	PRJEB522
Schistosoma mattheei	UZAL	PRJEB523
Schmidtea mediterranea	AAWT	PRJNA12585
Schmidtea mediterranea	ASXR	PRJNA183840
Schmidtea mediterranea	AUVC	PRJNA183841
Schmidtea mediterranea	NNSW	PRJNA379262
Taenia asiatica	LWMJ	PRJNA299871
Taenia asiatica	UYRS	PRJEB532
Taenia multiceps	MRSW	PRJNA307624
Taenia saginata	LWMK	PRJNA71493
Taenia solium	AOMU	PRJNA183343
Taenia solium	MIEF	PRJNA170813
Taenia solium	JSUL	PRJNA183343
Trichobilharzia regenti	UZAO	PRJEB4662
Rotifera taxid:10190
Adineta ricciae	OEQJ	PRJEB23511
Adineta ricciae	OEOB	PRJEB23517
Adineta vaga	CAWI	PRJEB1171
Adineta vaga	OENK	PRJEB23520
Adineta vaga	OEOC	PRJEB23521
Brachionus asplanchnoidis	SZZS	PRJNA541909
Brachionus asplanchnoidis	VAHG	PRJNA541909
Brachionus calyciflorus	NTPY	PRJNA404029
Brachionus koreanus	WEZV	PRJNA568338
Brachionus plicatilis	REGN	PRJNA422189
Brachionus plicatilis	VATB	PRJNA541909
Brachionus rotundiformis	VATC	PRJNA541909
Brachionus sp. 'Tiscar'	VANL	PRJNA541909
Rotaria macrura	OENT	PRJEB23515
Rotaria macrura	OEOD	PRJEB23518
Rotaria magnacalcarata	LJPC	PRJNA295611
Rotaria magnacalcarata	OESY	PRJEB23519
Rotaria magnacalcarata	OENM	PRJEB23516
Branchiopoda taxid:6658
Lingula anatina	LFEI	PRJNA286275
Phoronis australis	NMRA	PRJNA393252
Annelida taxid:6340
Amynthas corticis	FXXG	PRJEB20839
Amynthas corticis	FXXH	PRJEB20839
Capitella teleta	AMQN	PRJNA175705
Eisenia fetida	CYRZ	PRJEB10048
Eisenia fetida	SACV	PRJNA398180
Helobdella robusta	AMQM	PRJNA175704
Helobdella robusta	NZ_AMQM	PRJNA259764
Hydroides elegans	LQRL	PRJNA307290
Lamellibrachia luymesi	SDWI	PRJNA516467
Mollusca
Gastropoda taxid:6448
Aplysia californica	AASC	PRJNA13635
Biomphalaria glabrata	APKA	PRJNA12879
Colubraria reticulata	CVMW	PRJEB9058
Conus consors	SDAX	PRJNA267645
Conus tribblei	LFLW	PRJNA285711
Elysia chlorotica	RQTK	PRJNA484060
Haliotis laevigata	VKKT	PRJNA433241
Haliotis rubra	QXJH	PRJNA489521
Haliotis rufescens	QGMO	PRJNA434455
Lanistes nyassanus	SMGT	PRJNA523095
Lottia gigantea	AMQO	PRJNA175706
Lottia gigantea	NZ_AMQO	PRJNA259762
Lymnaea stagnalis	FCFB	PRJEB11470
Marisa cornuarietis	SMMW	PRJNA445755
Physella acuta	RDRX	PRJNA407370
Pomacea canaliculata	PZQS	PRJNA427478
Pomacea canaliculata	SRJH	PRJNA523959
Pomacea maculata	SRHC	PRJNA523958
Radix auricularia	MUZC	PRJNA350764
Bivalvia taxid:6544
Argopecten irradians concentricus	SAYQ	PRJNA428789
Argopecten irradians irradians	SAYR	PRJNA428789
Bankia setacea	MRUH	PRJNA351858
Bathymodiolus platifrons	MJUT	PRJNA328542
Corbicula fluminea	LWHL	PRJNA318156
Crassostrea gigas	AFTI	PRJNA70283
Crassostrea virginica	MWPT	PRJNA376014
Dreissena polymorpha	JWHF	PRJNA269790
Dreissena rostriformis	VMBQ	PRJNA550352
Limnoperna fortunei	NFUK	PRJNA330677
Lutraria rhynchaena	VIBL	PRJNA548223
Mizuhopecten yessoensis	NEDP	PRJNA259405
Modiolus philippinarum	MJUU	PRJNA328544
Mytilus galloprovincialis	APJB	PRJNA178783
Mytilus galloprovincialis	LNJA	PRJNA262617
Pinctada imbricata	NIJJ	PRJNA283019
Ruditapes philippinarum	QUSP	PRJNA479743
Saccostrea glomerata	PRKT	PRJNA414259
Sinonovacula constricta	RXXH	PRJNA508451
Venustaconcha ellipsiformis	QKMX	PRJNA433387
Cephalopoda taxid:6605
Architeuthis dux	VCCN	PRJNA534469
Euprymna scolopes	SRIE	PRJNA470951
Octopus bimaculoides	LGKD	PRJNA270931
Octopus sinensis	VCDQ	PRJNA541812
Octopus vulgaris	RXHP	PRJNA492973

## Sheet: Invertebrate deuterostomes
Echinodermata taxid:7586
Species	WGS project	Bioproject
Acanthaster planci	BBNW	PRJDB3175
Acanthaster planci	BDGF	PRJDB3175
Acanthaster planci	BDGH	PRJDB3175
Apostichopus japonicus	MODV	PRJNA335936
Apostichopus japonicus	MRZV	PRJNA354676
Apostichopus parvimensis	JXUT	PRJNA182998
Asterias rubens	CABPRM	PRJEB33974
Asterias rubens	CABPRO	PRJEB33973
Eucidaris tribuloides	JZLH	PRJNA63057
Hemicentrotus pulcherrimus	BEXV	PRJDB6441
Lytechinus variegatus	AGCV	PRJNA62399
Ophionereis fasciata	CZLG	PRJEB10339
Ophiothrix spiculata	JXSR	PRJNA182997
Patiria miniata	AKZP	PRJNA49323
Patiriella regularis	CYSQ	PRJEB10600
Strongylocentrotus purpuratus	AAGJ	PRJNA10736
Hemichordates taxid:10219
Ptychodera flava	BCFJ	PRJDB3182
Saccoglossus kowalevskii	ACQM	PRJNA12887
Cephalochordata taxid:7735
Asymmetron lucayanum	LZCU	PRJNA280114
Branchiostoma belcheri	AYSR	PRJNA214454
Branchiostoma belcheri	AYSS	PRJNA214454
Branchiostoma belcheri	FQTN	PRJEB17858
Branchiostoma floridae	ABEP	PRJNA20249
Branchiostoma floridae	NZ_ABEP	PRJNA33245
Branchiostoma lanceolatum	FLLO	PRJEB13665
Urochordata taxid:7712
Bathochordaeus stygius	SCLE	PRJNA513251
Botryllus schlosseri	ATSW	PRJNA205369
Ciona intestinalis	AABS	PRJNA166
Ciona intestinalis	EAAA	PRJDA65419
Ciona savignyi	AACT	PRJNA1435
Fritillaria borealis	SDII	PRJNA512626
Mesochordaeus erythrocephalus	SCLF	PRJNA513252
Oikopleura albicans	SCLG	PRJNA512633
Oikopleura dioica	CABV	PRJEA42427
Oikopleura dioica	CABW	PRJEA42427
Oikopleura longicauda	SCLD	PRJNA512629
Oikopleura vanhoeffeni	SCLH	PRJNA512634
Phallusia fumigata	QXVZ	PRJNA483105
Phallusia mammillata	QLIY	PRJNA473908
Salpa thompsoni	MKHR	PRJNA318929
